# Supplementary material for: Molecular characterization of colorectal adenoma and colorectal cancer via integrated genomic transcriptomic analysis
Source: Front Oncol. 2023 Jul 21;13:1067849. doi: 10.3389/fonc.2023.1067849 (PMC10401844; doi:10.3389/fonc.2023.1067849)
Supplement: Supplementary file 2 [file Table_1.xlsx]

## Sheet: Sheet1
The the clinic characteristics of colorectal adenoma samples.
SampleID	Clinical diagnosis	Sex	Age(year)	Height(cm)	Weight(kg)
1F	Tubulovillous adenoma (0.5-1.2cm)	Male	51	NA	71.6
7F	Tubulovillous adenoma ( 2.2cm)	Female	37	148	33
11F	Tubulovillous adenoma ( 0.4-0.8cm)	Male	64	164	51.5
12F	Sessile serrated adenoma	Male	60	NA	67
14F	Broad-based serrated adenoma	Male	60	NA	72
15F	Tubulovillous adenoma ( 1.2cm)	Male	81	183	64.5
20F	Tubulovillous adenoma ( 1*1.1*0.3)	Male	54	174	87
22F	Tubulovillous adenoma ( 1.2*1*0.5)	Male	66	171	75
23F	Tubulovillous adenoma ( 0.4*0.3*0.2)	Female	52	155	54
24F	Tubulovillous adenoma ( 1.5*1*0.5)	Female	58	164	47
25F	Tubulovillous adenoma ( 0.5cm)	Male	67	NA	NA
27F	Tubulovillous adenoma ( 0.6*0.4*0.3)	Female	44	165	55
28F	Tubulovillous adenoma (0.8cm)	Male	52	169	63
29F	Tubulovillous adenoma ( 1*1*1)	Female	56	168	60
31F	Tubulovillous adenoma ( 0.4*0.3*0.2)	Male	56	177	77.5
34F	Moderately differentiated adenocarcinoma (1.5*1*1)	Male	66	NA	NA
36F	Tubulovillous adenoma ( 2*1*1.3)	Male	73	NA	NA
38F	Tubulovillous adenoma (0.8cm)	Male	57	NA	NA
39F	Tubulovillous adenoma ( 0.4*0.2)	Male	54	164	64
42F	Tubulovillous adenoma ( 1cm)	Female	43	163	58
43F	Tubulovillous adenoma ( 0.4*0.3*0.2)	Female	38	175	63
44F	Tubulovillous adenoma ( 0.7*0.6*0.7)	Male	48	175	85
45F	Tubulovillous adenoma ( 0.4*0.3*0.3)	Male	54	170	86.25
50F	Tubulovillous adenoma ( 0.4*0.3*0.2)	Male	51	168	56
55F	Tubulovillous adenoma ( 0.4*0.3*0.2)	Female	57	153	49
