# Supplementary material for: Molecular characterization of colorectal adenoma and colorectal cancer via integrated genomic transcriptomic analysis
Source: Front Oncol. 2023 Jul 21;13:1067849. doi: 10.3389/fonc.2023.1067849 (PMC10401844; doi:10.3389/fonc.2023.1067849)
Supplement: Supplementary file 3 [file Table_2.xlsx]

## Sheet: Sheet1
The the clinic characteristics of colorectal cancer samples.
SampleID	Sex	Age	Clinical Stage
519S10F	Male	59	II
519S11F	Male	67	II
519S12F	Male	36	II
519S13F	Male	60	III
519S14F	Male	58	III
519S15F	Male	56	III
519S16F	Male	65	III
519S17F	Male	59	II
519S18F	Female	53	I
519S19F	Male	45	II
519S1F	Male	69	III
519S20F	Male	56	II
519S21F	Male	61	III
519S22F	Male	62	III
519S24F	Male	63	II
519S25F	Male	82	III
519S26F	Male	53	I
519S27F	Male	68	II
519S29F	Female	54	III
519S2F	Male	66	III
519S30F	Male	59	II
519S3F	Female	51	III
519S4F	Male	46	I
519S5F	Female	59	IV
519S6F	Female	64	IV
519S7F	Male	41	III
519S8F	Male	60	III
519S9F	Female	39	II
