# Supplementary material for: Molecular characterization of colorectal adenoma and colorectal cancer via integrated genomic transcriptomic analysis
Source: Front Oncol. 2023 Jul 21;13:1067849. doi: 10.3389/fonc.2023.1067849 (PMC10401844; doi:10.3389/fonc.2023.1067849)
Supplement: Supplementary file 5 [file Table_4.xlsx]

## Sheet: Sheet1
Expression profiles for all samples (counts).
	519S1	519S4	519S5	519S7	519S8	519S9	519S10	519S11	519S15	519S16	519S17	519S19	519S2	519S21	519S22	519S25	519S26	519S29	519S30	11F	12F	14F	15F	20F	22F	23F	24F	25F	27F	28F	29F	31F	34F	38F	39F	42F	43F	44F	45F	50F	55F	7F
ABCB1	274	616	19	284	202	5795	19	1087	145	237	1800	100	393	323	516	157	317	7	897	2025	848	563	1133	957	1246	753	2333	693	420	3251	397	1122	259	697	417	617	4763	3341	400	2494	2199	230
ABL1	13735	55457	42614	31113	39405	20650	3085	84887	49214	16710	31300	16970	41393	45723	61989	17108	19715	4543	61580	45842	38102	33288	37705	45747	24446	38725	57356	33055	28948	56808	10210	33263	29300	38657	19009	24198	52624	39076	12413	74669	58233	27594
ABL2	3082	15732	10971	2321	1175	2040	109	11874	6956	945	6624	1691	1812	696	3073	438	11529	530	1507	6659	4816	3765	6198	6669	2938	6968	8858	4225	5650	8188	3238	4710	6769	5122	3817	3414	7939	5964	3935	10531	10719	4131
ACVR1B	2310	13455	3903	3404	1884	1547	271	12607	5235	1649	6989	1447	4174	3191	5863	822	4229	1423	3776	9380	7769	8499	12244	12692	7175	8192	16664	5678	7063	14911	3716	7510	11347	11125	5357	6835	15385	9172	3237	13464	15988	8423
AIP	2619	3511	5283	441	504	543	125	3963	4491	3453	4058	468	921	860	854	157	2288	2	1094	2608	3056	2137	2120	2442	1314	1504	4243	1280	1383	4995	811	2176	2630	2311	1288	1306	2907	2188	799	4548	6419	1807
AKT1	11603	53445	31938	3416	7024	3095	245	61441	43913	375	29625	4105	4682	5847	9760	1724	17344	19	3802	32973	17150	27484	20008	30138	13975	18287	39071	15105	17569	37095	9109	25699	31888	22382	11640	16178	26023	22011	10039	54576	44843	20696
AKT2	6584	33624	21878	19804	37005	30685	2246	27995	18158	4690	22006	18432	21162	30178	51926	17671	14994	1048	26992	19837	12055	16719	13908	19240	9465	14116	25217	10920	13407	24920	6537	17754	18660	15208	12000	10319	15976	13987	7620	26645	23452	13442
AKT3	551	6161	8293	21313	2653	2593	229	2923	1576	597	3529	9389	15309	1690	3897	9637	4835	306	7162	1047	4708	4217	3227	1226	1102	1473	2484	588	2756	4310	680	2483	1698	965	1793	2680	6110	3792	2218	5106	7669	1479
ALK	2155	210	259	83	20	15	28	388	138	9679	419	116	270	70	1372	68	344	3057	349	1241	619	10675	347	1012	121	147	178	105	201	313	172	250	154	448	291	270	262	394	1136	173	131	154
ANKRD11	22403	74586	38677	4192	11001	3712	382	84821	90899	2756	67948	3534	5358	8239	8493	1897	43681	376	5205	50614	27461	58843	40871	49026	27679	38992	64464	26533	39740	79542	13210	44281	62739	38368	15837	30331	53195	50060	12677	53115	35800	37089
APC	3647	38364	19961	84427	61219	63004	3316	17068	14305	70476	28883	66247	46970	8635	45682	31890	21529	17141	45514	18745	22286	47069	31783	17755	14036	16151	30027	13288	28425	46321	11815	31981	21661	18929	13477	26446	35713	34519	17688	52837	58281	31859
AR	1303	545	1539	0	0	0	0	1036	429	4	290	1	0	0	0	0	820	4	1	1199	1798	602	959	785	331	283	447	214	22	657	718	378	445	488	920	610	583	417	688	193	1653	395
ARAF	6596	24727	18167	12068	14156	24835	1038	24852	14978	2836	17810	11628	15051	21653	23957	4801	9650	275	14739	25859	20186	26526	24500	23286	16079	22637	33280	17272	20834	36637	12392	23605	20484	24315	15153	18469	40061	21731	9139	48228	59985	19957
ARFRP1	3724	4887	2946	854	938	1565	121	9298	4547	2362	4748	592	2127	2335	2141	335	3197	330	2829	3900	2657	1516	1975	4975	1630	1689	4997	1736	1593	4660	1005	2480	5633	3105	1022	1075	2307	2160	520	3384	2440	2219
ARID1A	26402	94123	59772	91742	182240	107701	9585	121702	64207	28301	75942	103302	76340	123446	235401	68622	55582	9786	108923	73915	57417	82969	82144	79479	48353	77436	97946	58421	86851	120051	43269	76555	78627	72611	57495	68442	131324	97096	42023	161066	145887	58127
ARID1B	10064	54401	35752	6537	10195	6652	622	81848	34631	4232	42780	4460	7098	7730	19426	2886	31713	1510	7179	49484	36298	38386	57772	53062	33706	52082	81147	34685	47940	73403	23485	42505	42888	48223	29800	38493	77556	59290	21655	83047	86116	38666
ARID2	5466	40893	15105	4625	6091	2840	352	30288	18069	2197	20093	2200	3753	4137	7819	1766	13771	304	2918	29961	24830	37644	49514	31764	27305	44228	48631	23451	47806	55691	21082	33893	47745	28984	27999	33868	65246	50863	17354	60695	55956	32554
ARID5B	6926	31234	18870	12508	12141	5066	512	38532	21191	3357	17420	13313	13862	11584	14660	14177	17243	826	8243	11625	15133	10424	21096	14261	12702	16842	26448	14471	21243	18962	9650	15487	7973	15749	10789	20938	43330	25428	10628	24914	30806	10313
ASXL1	18015	65243	33730	50499	48612	76192	3778	50033	23696	37747	39865	34762	87619	67139	92595	18878	27794	6429	50246	24601	17444	18139	26714	29567	14386	28063	34035	17166	25701	29878	13492	19719	20691	24419	14762	16896	31016	26284	8394	34131	26568	15004
ASXL2	4637	34751	14104	4340	2814	3888	160	34376	13488	1442	16584	2861	3133	1743	5988	1011	19071	98	2619	19674	16874	24570	26942	19168	13349	22569	29062	13005	22486	35819	11179	22234	21912	16769	12687	19420	38101	28033	8478	43009	40787	18135
ATM	8652	67011	35449	85308	61204	34962	4195	28427	15143	7542	39110	55993	80340	27013	48901	16164	39086	4780	53315	33863	41122	64103	97010	41257	46252	67172	68810	33058	89652	75094	23692	59455	43200	40368	55373	58728	114696	98052	34961	89047	93982	53260
ATR	0	0	0	0	0	0	0	0	0	0	0	0	0	0	0	0	0	0	0	0	0	0	0	0	0	0	0	0	0	0	0	0	0	0	0	0	0	0	0	0	0	0
ATRX	9564	117655	47584	188156	182664	95893	8531	73897	46173	19310	57039	134799	175886	149374	163527	77817	63343	30506	85775	65363	63409	91214	128601	67317	69394	90066	114398	43459	106497	126209	22561	68898	74026	58608	45986	87867	155462	127856	30592	105108	112818	77171
AURKA	2145	20879	886	14457	8026	16240	113	6168	2250	2481	4187	7027	4645	9776	8555	1715	3884	2669	3039	4622	2930	5223	3810	4388	1606	2317	2833	2464	3375	3172	787	6213	5013	2708	1848	4121	3346	2655	1771	11747	7033	3134
AURKB	1156	6017	313	1152	3290	1112	62	3376	3083	463	2123	977	1305	2134	2519	274	1207	0	1267	3852	1371	1194	1246	3009	766	957	1088	1699	1739	1183	782	2007	3573	1524	1157	1732	529	858	873	6987	2628	1014
AXIN1	10496	26716	15434	1712	2138	2485	255	49439	22271	3281	20738	2133	2216	3861	4504	845	12028	90	2744	19411	11162	14839	13431	22732	10836	13522	27488	12146	9701	29521	7726	14093	15165	17291	7652	8544	16516	16151	6022	28523	25014	13033
AXIN2	8889	96016	9030	11796	18979	9308	2365	104375	10907	4575	47218	1793	14077	33649	17252	2755	7791	450	2950	131126	40111	5031	87960	145766	57374	99239	215014	60994	74610	53646	39882	24598	75400	103570	43269	59944	89969	84668	22128	98021	132530	10153
AXL	2925	9279	35686	2250	594	855	125	13985	11355	611	9596	3963	3505	1247	942	1086	14123	8	4227	2327	8831	4351	2938	3585	2062	2457	5315	1265	2539	6145	1331	2131	3220	3216	1291	2315	5158	2893	1375	4934	6503	3403
B2M	10735	366253	170573	474364	231941	380403	31788	150483	137120	9912	353617	471333	361323	384940	190065	175321	188780	2480	349067	142380	272536	275002	257560	139623	94331	151386	254341	70309	138420	518816	31963	346530	252239	152960	86631	157153	287693	321534	77778	427825	589704	272540
BAP1	6416	24237	17224	0	1	1	0	27290	20643	0	15890	0	0	0	1	0	10202	0	0	20054	12767	16112	14553	19221	9277	13040	26502	10299	11570	23466	6545	13840	13992	14840	8912	9984	18604	13536	5877	31545	30276	11575
BARD1	892	16514	1685	13664	11070	4183	267	8264	2118	11308	3662	12828	7294	3261	20523	3934	2105	2286	6358	3631	3256	2809	3912	3100	1558	2545	3153	1950	3603	2699	1108	2914	4698	2478	1943	3237	2952	2538	1500	8910	4876	3168
BBC3	706	1467	1394	209	527	1353	60	2292	2765	884	1175	220	152	225	904	74	709	4	424	1742	864	740	812	2584	1009	1298	2614	1270	868	2770	1157	935	1176	1674	981	784	1270	1272	893	1740	2623	1072
BCL10	777	8729	3641	4632	3857	4255	169	6715	2161	1493	4127	5111	2923	2531	5254	1387	2420	1463	3736	4697	6637	11310	7782	4732	3628	6220	7139	3488	4894	12682	2160	7796	5830	4667	4489	5653	13195	7367	3868	11905	15953	9758
BCL2	474	1049	592	1385	1603	966	388	1201	2759	6414	1191	758	3018	1260	3044	1075	679	942	6798	1374	1222	1157	1631	1455	815	1837	2270	1035	1556	2016	1000	949	762	1512	1181	1038	2561	1344	562	1779	2053	990
BCL2L1	4298	16749	15270	6829	9871	17771	424	24159	11460	3423	14378	12749	8136	16810	11892	4936	22638	1334	4948	11094	6782	10909	10694	11433	7008	8405	14058	5867	7849	22541	6228	10767	8575	9760	6219	9622	12739	11917	5687	14131	22448	8218
BCL2L11	786	3726	1583	2354	3512	3730	212	4187	2371	2523	1801	5839	3218	3031	8406	1446	1827	857	4816	2335	1823	1742	2811	2205	1384	1582	3403	1478	2110	4036	1440	1665	3178	2114	2277	1916	3694	2179	1564	2856	4337	2626
BCL2L2	897	3206	1821	1155	1543	547	198	4284	7380	869	3652	817	1340	759	2860	1034	2720	454	1790	3056	1124	1994	1903	2705	1592	1386	4687	1009	1723	4643	1144	1989	3123	2132	1631	1715	2869	2427	936	3049	3032	1296
BCL6	0	0	0	0	0	0	0	0	0	0	0	0	0	0	0	0	0	0	0	0	0	0	0	0	0	0	0	0	0	0	0	0	0	0	0	0	0	0	0	0	0	0
BCOR	10152	46634	24496	36940	101613	38528	3767	57811	29641	25870	32935	35216	27074	44385	115885	26899	15225	6052	30960	38120	28331	28829	46807	45605	26224	35222	68373	26291	34671	55104	18663	30129	40681	41511	22204	30446	70355	44369	13363	67246	68695	29582
BCORL1	8551	17956	10495	917	2222	1157	65	18683	14641	2231	10571	778	1071	1587	3977	724	7590	304	1505	8025	8361	8704	10836	9726	8553	9930	12442	7804	9853	12098	9111	7807	7326	10628	9526	11845	18259	11985	8366	13921	17383	6596
BIRC3	441	9927	3789	3622	6268	431	201	1706	2050	2480	12782	2881	4308	667	1425	650	5096	803	2896	4118	5123	7521	4470	2616	1997	5823	4876	2479	6486	9532	2597	11714	7537	2521	3094	3674	7372	10608	4479	7499	13473	3385
BLM	872	13422	351	1883	2671	1107	18	3902	1407	3659	2813	1310	776	2156	2823	497	2750	870	663	4496	1990	3390	4171	3073	1804	2651	2139	2454	6431	1830	1429	3783	5511	2221	1783	5154	2306	3258	1373	9164	4047	3148
BMPR1A	1089	13620	8107	13996	14658	9723	613	8680	3372	3508	4686	5075	13258	7013	20148	4408	3639	3470	9617	8036	9039	7212	15023	8264	5080	10524	11917	5691	10858	10868	3697	6449	7126	8065	7982	7912	17333	11781	4774	17937	21108	1668
BRAF	2605	14669	11807	10590	16356	9064	707	15564	7041	2117	8490	11530	13529	11724	23968	8542	10922	2711	8110	15072	13215	13449	20984	18217	11239	16062	21172	10203	18500	22954	11036	11906	13547	13463	16740	17729	32819	23391	14240	28296	39093	12719
BRCA1	3818	36700	1567	48565	50775	10882	430	10672	4661	28209	9410	17844	16422	28118	23456	11784	5109	6368	8945	13516	6455	10010	11269	9174	5353	6619	5416	6416	12960	5370	3945	10019	15046	5874	4843	13652	4970	8291	5404	21277	8821	7782
BRCA2	5415	54134	2618	98186	52991	21259	522	26650	3830	45582	12693	38093	20194	23481	107891	6733	17558	23475	12480	13452	6864	14961	18080	8873	6693	11708	7333	7060	20182	6137	3647	12603	16885	6117	5917	20982	7041	11308	9284	21346	9729	12252
BRD4	9769	54725	33899	49739	92219	47263	3892	47439	40625	14143	28749	31551	40206	57925	122406	33784	25933	1502	44695	26566	18033	26118	24716	26428	14601	21202	36525	15075	20576	42619	8179	22465	31442	20341	11899	17181	37465	26538	8682	49078	37867	18051
BRIP1	1562	13819	504	13290	17403	3671	187	4215	1608	7915	3598	5226	4286	7153	7945	3511	2614	3387	3704	6606	3200	4305	6519	4859	2625	3800	3789	3984	8238	2860	1408	4546	7936	3262	3017	7266	2997	4233	1703	9295	5660	4036
BTG1	1059	12357	4911	7670	3890	10663	424	8243	4672	1913	4621	5251	12249	6658	17478	1774	19302	24	10854	3929	7025	11286	14097	3571	5706	8693	7134	4176	9555	16011	3058	6480	9279	4854	6953	10312	14861	14583	16484	11189	23405	11517
BTK	354	2956	2300	3913	653	916	205	1110	1152	1508	4146	1856	3828	1545	1064	990	1786	1895	3144	801	2715	3015	1360	1684	1128	1811	2713	691	4789	4330	756	2415	1141	1776	2147	1720	3130	3552	1929	4596	8120	1258
BUB1	2108	42598	1553	779	567	164	0	17854	7333	1	8672	826	86	349	24	36	7154	0	34	17824	8192	11726	12445	12715	4268	6425	9422	7461	13155	8205	2845	18603	19398	8831	4872	14661	6083	7659	4831	31496	14979	9150
C8orf34	0	0	0	0	0	0	0	0	0	0	0	0	0	0	0	0	0	0	0	0	0	0	0	0	0	0	0	0	0	0	1	0	0	0	0	0	0	0	0	0	0	0
CALR	54947	388991	165758	156661	339265	277549	11095	208264	259910	17881	183383	121052	147808	187839	356503	97841	93016	1435	173944	119596	81441	163670	105136	78311	55430	61682	129369	49049	75935	155910	37261	133091	117302	84435	55498	80056	165990	77955	50588	207628	147816	142018
CARD11	1511	5666	1601	288	219	86	46	4325	2486	388	14017	1564	679	193	5327	388	3012	186	600	2875	4595	4799	2133	3715	2750	1965	14018	4469	3519	7528	778	3783	18736	2624	2386	1519	3694	5775	1856	7382	7089	1474
CASP8	1373	20073	5470	12159	13004	11254	1084	10503	5114	7010	9857	13341	10223	5515	17561	3369	6845	993	9493	10367	8701	9625	11717	10245	6843	8656	15587	6384	8242	16667	2631	11304	11344	8374	5617	6664	12967	13655	5113	13875	13945	11595
CBFB	979	5894	3401	6759	9241	5071	319	10588	2768	169	2902	3901	3578	9845	9478	1808	4697	0	3008	2763	2052	2948	4502	2906	1923	2579	3796	1672	3480	4149	1272	2689	3579	2484	1631	2928	3575	3661	2627	6172	5970	2840
CBL	3530	18701	13206	18859	24093	11592	1313	10215	9339	5547	14238	20768	15213	19225	20520	11277	6655	1945	12873	7862	8073	11855	10927	8654	5739	8185	13560	6177	9237	14627	5580	10873	8014	8205	6673	7723	17223	11738	6670	19871	20700	8013
CBR3	184	627	633	859	1165	1269	52	1832	355	790	868	409	311	1226	1299	684	575	0	622	763	645	424	812	774	498	695	953	441	710	994	799	632	775	823	446	816	643	816	319	825	440	352
CCND2	2124	91269	6967	6819	5982	345	572	168105	40468	2111	27528	1672	10421	17609	20376	3857	19340	146	8460	46132	40288	21401	49229	30088	31661	47714	52723	37999	41413	24418	28927	18760	53430	40673	31893	51030	78646	40490	39460	116254	120111	8737
CCND3	4853	11013	9533	3911	5841	3557	301	17390	6593	4825	11521	4798	4884	5247	7199	2664	4666	466	9407	4676	5401	9358	3894	4584	2067	2838	5591	2665	2925	7446	1567	8904	4632	3930	2410	2302	3953	4130	1815	13064	9074	5007
CCNE1	258	6743	414	3501	4204	1898	65	1385	1708	1195	1255	1764	863	2760	2389	772	974	873	1201	2307	769	1644	1425	1385	902	922	1592	953	1522	1217	620	1502	2300	1171	804	1547	1294	1278	1217	5698	2245	1754
CD274	81	1398	59	694	962	129	30	125	296	1561	1184	426	758	361	624	164	1404	807	476	370	226	182	154	313	89	253	270	157	321	471	286	494	520	196	273	128	306	329	245	282	532	178
CD276	3879	12782	23082	2176	4401	3557	219	17388	19132	4979	5407	2355	3464	5379	6401	678	6365	673	4693	8451	5721	4960	3754	7942	2770	3724	9565	3013	2991	10166	1921	5619	9618	6371	1534	2224	4524	3094	1163	7881	7217	4422
CD79A	412	3565	93	330	95	23	103	662	786	695	3884	213	1210	10	227	476	379	222	1935	634	2179	5345	701	1022	720	831	2486	584	2792	3723	411	2305	678	2141	1267	588	1066	2301	589	3932	3497	409
CD79B	431	556	249	10	3	10	4	349	160	287	1025	18	176	14	56	36	183	0	271	231	313	294	160	325	121	77	497	71	665	711	87	369	128	264	416	83	212	610	233	493	814	106
CDA	246	227	880	132	246	334	5	338	203	1683	281	1226	101	155	302	0	282	13	715	173	201	571	64	91	88	39	17	5	8	779	13	288	167	28	1	52	24	43	25	21	85	142
CDC73	854	8450	3065	4183	6914	2963	255	3757	3205	608	4139	5276	4444	5774	8667	1906	3613	115	3933	3974	3678	5407	6378	3916	2993	4546	5968	2532	4880	6534	1024	5091	4203	3558	3605	3902	7664	5802	2637	8010	8877	4263
CDH1	34617	262970	56498	181878	211910	272822	12117	432562	63521	27406	201658	125750	161593	292119	374169	74146	69671	720	190275	193534	208588	321613	281948	188495	116788	139869	288628	125380	115130	476064	44513	245035	211904	181837	52138	139773	328833	201354	34107	309925	235480	260980
CDK12	15787	102286	28228	1683887	132594	73501	5181	305751	38412	19876	51508	44988	55914	84152	84843	41816	32067	11513	50648	51199	37527	63343	72187	47992	41791	64057	55932	38632	69921	74524	35066	51858	53263	43441	38453	51382	91786	82073	21832	83581	72859	50079
CDK4	6687	31408	11626	21734	21709	31689	882	19257	13542	4738	7962	10089	12297	50794	35730	6936	6631	26	13370	13354	8663	6099	10465	10572	6971	6174	16113	6298	7349	9234	3211	8330	17021	8102	4190	7028	9596	6785	3973	26301	23389	7369
CDK6	3039	10788	4613	8692	9818	10363	503	10000	6141	1570	7633	7061	4070	8494	27031	6783	4621	722	5754	15250	6675	4791	13140	12408	6325	8628	18852	5741	10460	12037	4803	4431	9758	10214	6584	10406	22261	10918	3730	19272	23554	4999
CDK8	690	7338	2327	5082	1482	2525	66	5253	1304	66	2432	2035	2535	1025	6775	397	3511	75	1156	2277	2373	3144	3669	2228	2156	2838	3120	1628	3257	4335	1580	2345	2495	2086	2381	3337	5400	3658	2181	5601	8555	2832
CDKN1A	2722	13462	12046	4405	7332	2973	1129	17535	19564	19103	13827	5888	5131	5004	2961	1868	8557	1438	14466	12835	7275	12831	4958	11966	5048	5207	16661	4549	3734	19330	2475	10263	9581	9016	3071	4043	6344	5161	2962	5362	14250	6462
CDKN1B	750	18821	5667	4187	11220	7046	694	21829	12293	6197	10102	2170	10343	15368	16082	2104	4484	117	8354	5746	5841	4468	6085	6238	3472	6819	10411	4364	6087	8561	1899	5573	6321	5787	2442	3624	8959	8556	1550	10141	10041	3381
CDKN1C	808	147	1301	208	293	72	23	1176	528	2030	751	373	478	161	556	45	503	180	729	137	307	93	102	128	39	44	109	37	36	144	62	66	56	157	55	52	64	70	92	108	92	34
CDKN2A	1416	436	1647	503	293	1323	51	1612	1793	3974	291	196	500	1656	1969	400	1613	1279	683	342	290	129	99	445	147	76	203	53	181	290	158	440	566	164	354	94	91	121	994	115	238	680
CDKN2B	1324	1251	2710	999	436	667	104	3040	2307	3341	3381	756	1991	507	1687	787	1045	2054	7244	931	1654	3025	421	994	242	296	277	380	413	3165	141	1094	719	850	305	505	383	952	611	608	292	920
CDKN2C	355	1014	542	662	907	325	28	1936	806	859	1309	803	861	216	868	161	688	117	1198	993	1078	712	660	799	414	415	642	496	795	856	328	1367	818	601	561	1127	626	602	1042	2400	1631	537
CEBPA	4483	23159	9492	2014	1080	3344	192	28672	9192	2387	18797	773	2445	3217	3366	400	3993	500	3750	10667	9502	13642	8038	11882	7735	7490	13802	7100	6307	14058	5597	10277	5109	11558	8306	8696	12642	9842	14394	22416	26185	9011
CENPA	76	976	72	1047	903	1260	16	514	177	280	245	762	269	987	1411	134	224	14	495	399	159	227	234	253	96	135	152	212	239	157	89	408	379	185	143	314	118	163	11	1293	669	161
CHD2	6781	41568	19466	4055	15207	7037	489	40081	23894	2003	27553	4775	7312	5040	16223	2922	31181	1578	4525	21616	20231	31500	38166	25986	20477	38995	37720	18471	38341	49087	15298	26125	33246	25070	25689	28721	51980	47204	13585	36450	45420	22680
CHD4	12176	131449	41255	8567	9334	7607	509	89950	51445	216	48480	6980	9015	10176	19505	2694	41776	17	7301	57265	44458	47170	62223	57518	35252	43722	82620	31320	43452	74660	16624	52724	66532	48764	24799	38225	68904	56895	16830	127872	83518	40850
CHEK1	1291	9678	1108	10904	13361	4813	108	3403	1638	836	3393	7569	3001	8958	7579	3239	1998	589	1781	5309	2772	4084	5439	3458	2619	2933	5393	2656	5194	3345	1361	3984	5798	2659	2085	5701	3041	3773	2386	13356	6003	3690
CHEK2	1355	7248	1684	6340	9636	4106	308	3573	2769	1385	3384	2769	2968	7575	6456	1347	1289	408	3319	5385	2834	2825	4593	4534	3047	3007	5270	3267	4401	3860	1674	3635	5510	3413	2568	3679	4203	3736	1972	9280	6566	3316
CIC	11524	33923	47097	11367	22801	16062	1723	52184	46302	16356	36339	10719	13083	16027	30155	8703	25149	1061	26795	29213	20005	27188	18661	29638	17294	22265	40731	21974	20902	38692	18072	24322	25930	24312	15670	15597	28537	25626	10042	43870	38391	17582
CREBBP	29231	178855	97358	99476	175431	106532	8714	230313	78130	20265	101877	90250	110408	100653	226914	61780	81040	5773	126332	103801	78860	107169	123945	114851	73276	129015	183189	80993	109990	193756	58192	102382	96432	100452	77682	84678	203793	137173	44207	192407	198980	70203
CRKL	2333	6310	3225	2461	4174	2563	305	6139	3661	2329	3440	1752	2489	2905	4981	1026	5371	63	4097	4396	4488	4555	5708	4376	3037	4723	6317	2921	4695	6281	2423	4549	5769	4442	4343	4312	7627	4990	3147	8995	10155	4183
CRLF2	8	12	23	21	0	0	5	10	7	143	88	11	42	12	23	22	39	638	41	24	22	16	19	23	8	14	11	4	39	30	5	59	14	28	30	21	32	31	0	65	65	4
CSF1R	4248	16694	17332	20978	5185	9331	1292	16338	19745	5680	28936	13018	21001	15974	10912	7421	16708	738	28553	4848	19029	9473	6122	9499	4306	7161	14808	3334	9168	14507	3655	9904	6832	9979	3049	4517	15646	7048	4515	23535	24165	9128
CSF3R	2326	9310	11062	9914	1917	2383	655	5084	49103	8568	18963	2744	3964	3735	3668	1499	12909	1168	7927	2176	1324	1230	802	2464	942	1806	4553	1328	3728	2136	1785	3246	6055	1490	991	842	5393	2673	1660	3523	4215	903
CTCF	4575	32520	12234	10007	17996	7170	457	32250	15900	2166	18266	7917	6346	8460	18128	4552	12115	872	6079	16731	14472	20797	21636	14782	11072	15805	22133	10427	16375	27499	5873	18838	18006	13542	7239	15594	27322	22675	6995	34426	26159	14244
CTLA4	318	1012	156	838	545	189	186	455	1002	2260	900	213	1771	54	516	571	771	1269	977	636	610	368	385	661	151	572	901	160	508	826	256	742	522	479	406	252	576	1081	572	914	1429	323
CTNNA1	9611	96264	62477	11525	19708	10306	962	106920	46113	1850	68926	9522	11597	18495	18576	4357	39806	0	15273	75333	68114	120491	93190	67396	47300	49966	99634	41478	38985	169191	13120	101835	85678	62146	23218	45565	89069	76917	18903	116899	79882	95439
CTNNB1	49071	258044	201176	157060	143292	108619	8514	198587	48962	19606	138163	107367	148831	215425	354847	48408	84015	3432	116779	145614	155283	132373	183618	120836	77233	103722	186799	65051	94657	221161	34572	144181	130502	99768	52072	74619	155363	137101	34657	255896	170710	150626
CUL3	1686	44531	11758	7683	6626	4310	239	16140	6355	392	11871	7318	5705	3162	13095	1240	15438	2	3740	17979	15630	23084	29472	15240	13000	17008	24898	9308	18429	30173	4235	20212	19679	13826	7972	21212	35141	26683	5795	39778	31619	20887
CXCR4	2132	10892	22429	29310	1500	10644	1160	11675	20718	14947	6479	8463	26973	3503	11092	6742	24865	4643	23889	4119	6057	5052	4583	3303	3039	5191	5796	1526	9309	9398	2183	4853	4407	2377	5175	2834	12463	9679	7790	16828	23734	5507
CYLD	802	8651	3985	2872	1203	528	43	7414	3209	44	6724	1267	1930	233	1566	1001	5854	0	1168	2795	6132	7132	5648	3524	2852	4544	5939	2769	5738	8516	3009	5543	3476	3616	3530	4186	8545	9127	4634	8808	10644	6072
CYP19A1	32	77	32	152	22	90	11	362	24	1173	29	156	90	206	440	28	109	1	27	231	41	50	171	211	104	66	248	60	102	74	114	56	130	148	88	60	89	172	256	38	20	76
CYP1B1	113	108	4013	1044	47	844	20	485	536	1567	222	1665	397	686	1557	258	2898	464	232	812	185	168	442	204	77	103	157	83	73	152	139	185	151	122	83	157	136	212	78	418	263	107
CYP2C19	54	130	209	532	512	761	10	29	202	694	2242	123	338	678	81	76	68	122	469	338	199	732	249	172	281	141	190	396	284	431	59	1078	449	147	89	322	155	1702	157	191	275	814
CYP2C8	56	16	3	13	5	1269	3	39	19	842	19	2	10	28	121	0	44	75	45	94	22	7	26	60	0	10	24	10	5	29	22	16	12	16	30	9	11	14	60	10	11	29
CYP2C9	42	35	42	93	195	5129	98	31	181	571	857	19	61	216	92	0	59	184	176	168	111	234	99	73	148	92	90	184	174	136	53	331	164	63	50	83	46	850	141	97	53	335
CYP2D6	221	159	125	91	273	568	132	766	493	826	668	159	80	291	17	35	133	33	339	231	90	520	220	640	105	412	677	627	323	273	478	262	421	575	189	215	274	326	196	150	51	246
CYP3A4	3	2	1	0	1	1673	321	3	1	9	730	2	16	5	2	0	71	0	8	5	7	152	6	8	17	2	5	5	7	367	0	1	2	2	42	5	12	11	13	11	14	31
DAXX	5577	21512	8202	1874	3042	1888	206	21332	9737	1783	10549	1774	1718	2601	5569	513	6549	11	2434	12099	8712	8958	9748	10924	5603	8187	14236	6835	7548	15251	4342	10100	9692	8792	5038	7042	13490	9302	5504	22099	22668	8982
DCUN1D1	0	0	0	0	0	0	0	0	0	0	0	0	0	0	0	0	0	0	0	0	0	0	0	0	0	0	0	0	0	0	0	0	0	0	0	0	0	0	0	0	0	0
DDR2	3096	12402	39998	32373	3971	3608	403	22909	12798	3506	7166	16817	43279	3210	6511	13518	11295	1151	31474	2238	15190	5564	5173	2559	1515	2036	4029	906	3945	7945	1381	4475	3669	1894	1863	3184	9518	3578	2049	10989	7903	2265
DHFR	130	998	320	5557	2850	1546	52	2425	416	1344	524	2485	757	1582	1549	1501	739	1300	1016	1064	814	1710	1934	868	820	1018	731	992	2013	1160	809	1661	1440	899	1167	2924	1236	1551	956	4339	3777	1389
DICER1	3864	47337	13357	5407	6202	3245	336	23375	12465	907	16346	3093	5668	3776	9105	2129	18593	119	3823	28711	23875	33355	43994	25649	19530	35692	44838	18779	39850	41798	16017	24373	28145	26489	23235	33381	63234	40555	15776	62725	53177	29249
DIS3	1595	13750	3637	7966	4739	3307	159	6739	3082	310	5345	6080	5231	3757	21251	1768	6512	0	2407	4978	4693	7167	8135	4707	3987	5859	7836	3135	6627	9158	2029	5378	7535	4492	3232	5401	10254	7318	1894	9866	9068	8016
DNAJB1	3953	15950	9419	18813	30957	26621	902	35803	14397	3368	6980	11831	8279	14449	43982	7666	4951	903	11414	10244	5956	6860	6126	8373	4819	5546	10227	4108	4821	12349	2755	7636	10122	6577	3562	4664	9908	8235	3254	12986	12372	5924
DNM2	30598	125156	120338	9005	28492	13447	2167	129408	111728	4291	98056	7222	12051	19322	28059	7497	42090	31	20550	103285	79274	122577	79097	114213	61903	86350	127129	62524	64241	193374	34995	105680	94281	109873	48240	59713	120016	84271	25952	142344	134913	109931
DNMT1	19245	99500	19523	41491	85123	31213	2073	64117	47554	6807	45687	24036	31787	81511	89131	21829	22588	2081	33229	46550	21418	29955	26703	28894	15655	19514	36008	18624	28442	29230	6402	30690	45399	21543	13401	23990	20786	25388	9320	69219	29893	20603
DNMT3A	6391	26420	14876	11590	15082	11874	1037	31201	13441	7377	18215	7548	16190	19121	37880	4760	9783	2284	16449	20073	12534	6835	14168	23442	8602	16032	29073	12176	14280	16926	6739	7884	17270	19136	9411	9928	17501	16674	5218	19572	21268	5888
DNMT3B	2018	3450	1429	188	734	1098	10	2586	671	458	1453	185	463	602	710	70	1565	293	286	1303	673	599	813	1588	418	541	1225	743	900	923	392	957	1305	1015	522	399	587	886	390	1428	708	409
DOT1L	5831	16400	6308	2240	9257	2849	272	23106	22430	837	12903	1556	2051	4932	3947	2410	8665	6	3254	12433	5909	12818	7120	10046	5853	8452	11678	7492	9197	15283	5059	8135	11932	8719	5535	7007	8196	9151	4073	15649	10004	6761
DPYD	264	1465	2258	2758	428	866	57	1556	1383	385	3278	1240	3287	731	852	756	3165	244	2943	443	1816	1301	1703	786	657	1397	1145	475	978	2149	323	1174	1274	635	1327	818	1501	2371	1221	2392	1746	709
DYNC2H1	0	0	0	1	0	0	0	0	0	0	0	0	0	0	0	0	0	0	0	0	0	0	0	0	0	1	1	0	0	0	5	0	0	0	0	0	0	0	0	0	0	0
E2F3	2147	13814	2741	2908	2073	1994	94	9857	3047	1346	4191	1961	1026	3504	4361	834	3894	44	1189	4693	2716	4358	5655	3844	3083	4311	5334	2611	5227	4050	2942	3690	5470	3270	3518	4040	6434	5243	3091	9063	9744	4346
EED	283	1898	683	2598	2103	754	93	1057	893	87	886	1720	1598	1285	1595	474	935	478	1402	1449	1021	1593	2088	1414	1356	1534	1816	996	1643	1888	744	1394	1431	1207	1187	1961	2131	1862	1368	3403	2875	1641
EGFL7	2476	3508	12997	171	214	71	7	9726	11737	149	7716	77	152	82	123	60	3695	0	437	1527	2478	1639	931	1955	862	1055	2960	951	842	2826	733	2599	2275	1299	1271	705	1749	2152	618	2482	2203	1105
EGFR	8346	25326	46748	64664	45971	27559	2334	37609	14580	12524	19384	51066	37374	40441	70633	18234	31069	5652	46190	39474	37422	41778	43515	47134	26382	30748	52764	28278	22570	96155	14788	33943	31240	32680	22337	32517	72877	45560	18546	61904	56633	35657
EIF1AX	315	5962	1087	4279	9021	4059	76	1500	1005	61	2216	4927	2408	7693	2491	1557	1697	0	766	2569	2092	2558	3604	2059	1785	2209	5107	922	1710	3017	634	2433	3126	1627	607	3009	5441	2420	262	5487	6814	4202
EIF4A2	0	0	0	0	0	0	0	0	0	0	0	0	0	0	0	0	0	0	0	0	0	0	0	0	0	0	0	0	0	0	0	0	0	0	0	0	0	0	0	0	0	0
EIF4E	500	4368	1121	4691	3578	3509	21	3157	1067	6	1213	3619	1568	1568	3952	1233	3743	1	1432	2811	2248	5359	4699	1818	2001	2828	3355	1401	3767	4400	1723	4187	3567	1792	2013	4524	6238	4173	2535	8888	8841	3664
ELAC2	4488	26506	12563	473	1093	466	63	20746	16679	353	19196	272	868	930	936	114	10411	0	718	29069	16937	20580	24851	23595	14053	14179	26272	12790	13987	31429	6712	19112	23368	17132	8666	11297	23570	21312	5195	46200	28196	21620
EP300	6940	58888	34316	8914	11050	5031	344	48683	32422	231	39543	8737	5481	6101	7208	4579	35285	2	3524	43578	41461	59852	65996	46482	35199	54099	73620	35227	56444	86394	29935	48717	43975	43832	44937	51404	97366	68913	26503	95434	101104	41791
EPCAM	18036	335803	52784	375842	242894	230332	12395	291793	69679	27804	153430	235367	184763	245619	442063	147244	55901	698	195805	150026	170045	295003	288301	132560	110026	108420	218288	87599	89556	445462	19068	234372	178200	153799	30116	122830	308182	216062	26533	256085	237588	308670
EPHA3	560	1366	12095	1039	42	408	26	1453	419	1737	979	669	1003	105	851	331	1305	263	530	519	1407	1554	904	889	289	570	772	137	743	1677	378	492	383	535	347	639	1614	551	647	836	1420	651
EPHA5	508	17	42	102	2	119	2	125	56	2025	57	6	31	5	274	26	46	1551	42	526	126	21	189	462	6	10	2	0	2	52	99	48	18	136	37	25	49	72	318	4	23	210
EPHA7	1097	4163	61	281	128	1	5	2040	824	708	2007	1208	2633	11	240	117	528	569	3106	1275	2359	5004	1002	1661	843	934	1639	734	3315	2902	563	1614	803	1214	863	1749	6351	2344	2176	3044	3919	777
EPHB1	0	0	0	0	0	0	0	0	0	0	0	0	0	0	0	0	0	0	0	0	0	0	0	0	0	0	0	0	0	0	0	0	0	0	0	0	0	0	0	0	0	0
ERBB2	17994	74061	75344	1834512	102365	45913	11668	2848815	84531	27177	90156	54703	59437	113346	141666	23780	22175	1977	115487	91987	80348	97433	86828	119384	77692	74394	122050	84277	57375	212314	46184	99379	73487	123832	40259	63403	132731	113058	33643	110607	127941	101176
ERBB3	47760	147111	60035	105529	122959	165265	13064	135223	88706	25910	120933	74070	201534	213488	283520	41949	45622	2551	100171	110650	105111	100716	150895	139906	110204	140000	244522	98205	84188	332042	66345	115321	140163	147286	69675	95916	245534	153842	40465	152880	214748	110243
ERBB4	382	5	45	154	5	16	12	13	39	6602	14	30	90	159	1055	0	488	1794	278	572	314	110	136	458	16	44	49	13	48	82	155	62	266	156	62	76	80	213	505	31	53	99
ERCC1	126	420	525	836	1364	1062	72	764	392	9	475	783	542	898	1755	351	449	0	1000	698	556	467	704	854	457	752	1110	459	641	1428	440	527	687	810	519	450	965	712	280	1077	1698	439
ERCC2	461	679	586	364	438	257	25	952	738	591	495	143	254	288	635	14	284	3	536	603	290	230	296	609	184	218	754	236	252	432	176	275	344	423	146	197	215	258	289	405	509	303
ERCC3	3139	14921	8912	840	1470	1322	104	16003	7810	996	8239	867	1694	2134	3269	127	6320	66	1774	10154	8523	6942	8977	10899	5197	8477	13249	6385	8490	13064	3155	7372	10162	8601	6413	5337	11014	8982	3171	13090	13046	6844
ERCC4	1265	4281	1565	721	832	480	95	5821	1833	2001	2386	481	991	711	1506	394	1916	964	873	2900	2147	2359	3150	2513	1481	2041	2869	1610	2440	3154	1218	1965	2269	2281	1312	1802	3042	2663	1365	3409	3431	2822
ERCC5	5519	35007	11305	6118	3024	2016	388	32402	17104	679	25987	3935	4540	2198	17667	856	17917	234	3757	15153	15000	27421	23995	17084	14827	20329	23517	11243	20970	31315	6489	20451	16903	15594	10850	17182	30652	27133	8647	24769	27527	22615
ERG	1196	1791	8438	1275	805	594	58	2977	1766	2581	2169	688	757	215	1264	685	2700	689	895	1096	2149	1038	1275	973	414	716	1214	292	617	1586	474	1913	860	462	853	779	2611	1345	1179	2110	1849	550
ERRFI1	4523	20046	12427	34380	44468	28236	1305	7692	9016	12241	8723	46710	14817	11516	24816	12013	64338	1785	16527	3893	3336	9474	4713	5171	3527	4318	5140	2752	3428	21178	2229	6432	28349	3126	1735	3331	4418	8810	5083	4338	5792	6810
ESR1	1161	338	538	240	56	462	34	231	301	3443	303	74	329	35	822	55	370	407	570	440	383	413	112	535	88	177	308	159	321	452	94	220	198	363	176	129	159	284	886	214	320	153
ETV1	498	1449	3885	4869	3232	783	154	2265	973	2613	1084	10052	2234	953	5057	4379	3269	1221	1424	689	1036	1417	1306	1160	690	467	1374	243	813	2354	466	1182	2094	398	247	706	1507	1783	1149	1335	1020	1484
ETV4	6764	15216	2578	2831	2256	4105	280	28862	6960	744	8334	1489	1093	5364	10475	1251	5849	280	481	6828	584	2610	9444	5845	8181	1852	21312	2502	1587	23433	5580	3199	15037	1992	743	2510	1357	9156	1355	8506	2027	7052
ETV5	0	0	0	0	0	0	0	0	0	0	0	0	0	0	0	0	0	0	0	0	0	0	0	0	0	0	0	0	0	0	0	0	0	0	0	0	0	0	0	0	0	0
ETV6	2977	25831	18444	18666	38035	9900	1501	31406	18095	5413	17232	12805	19204	22870	37406	11821	11923	2233	17932	20536	17494	16830	24877	20374	14619	23856	28582	14950	20438	34884	11104	19606	26822	20318	14035	16565	44658	25976	9684	39002	45519	17383
EWSR1	15959	90513	47282	59733	145195	55460	5780	89813	99788	12676	77308	39210	48842	92347	93325	28749	50874	1563	63814	87007	48366	72260	80466	82505	40143	63138	103594	45877	80278	114263	26063	83370	102389	64765	36998	53788	95649	80363	21371	121372	91759	56807
EXT1	0	0	0	0	0	0	0	0	0	0	0	0	0	0	0	0	0	0	0	0	0	0	0	0	0	0	0	0	0	0	0	0	0	0	0	0	0	0	0	0	0	0
EXT2	5280	37417	23790	3938	2357	2774	240	35720	11009	853	21036	2544	3821	1578	4815	911	10757	0	4016	22257	18984	21262	31610	21566	14726	17470	34442	12717	15721	38417	7610	23657	19744	18384	10870	15176	31635	27026	7929	42048	35371	21356
EZH2	3665	21911	2634	17397	36744	12770	561	7596	5498	2980	9009	11969	9533	30424	36359	9124	4009	1826	8662	10551	5353	5357	6254	8910	4020	5615	6986	4698	8376	5942	2158	6091	11408	4911	3246	8543	4933	5846	3053	14439	7717	5690
FAM175A	72	745	524	1538	1284	1932	57	293	101	2	362	1851	818	400	762	1057	673	0	394	494	885	735	1771	694	893	966	1058	518	1105	1750	673	654	798	651	761	1053	2077	1570	616	1240	3001	949
FAM46C	1774	22971	4083	2140	1211	628	234	7350	8298	4643	18098	1115	4264	506	4699	1329	10010	1106	6963	14153	17906	40520	25193	14144	10147	23504	17809	12472	36286	24653	11110	15893	10318	22611	23862	19261	22708	24340	22210	66903	57337	13549
FANCA	10246	29474	2838	10699	40892	8734	684	39994	19208	3390	19117	6430	9395	26228	25388	3889	9282	764	10154	26458	8784	11724	13687	18805	8368	12928	16259	14064	24349	8325	9774	13708	28030	11854	13898	16491	6042	11678	9060	33342	11980	10612
FANCC	2156	7407	2921	696	533	224	35	8465	2519	463	4315	591	619	749	1521	157	3300	3	627	6163	4275	4930	6871	5446	3703	5458	6982	4065	5159	5879	2522	4267	6571	4496	3319	4960	5881	5372	3547	8290	5875	4538
FANCD2	796	4699	362	802	754	211	23	3654	1901	160	2514	474	542	863	1014	61	1124	0	509	2891	1688	2050	2248	2235	1193	1398	1740	1600	2824	1595	949	2601	3117	1578	1529	2825	1353	1728	1454	6082	2356	1648
FANCE	1202	1890	522	408	456	139	23	2053	1302	994	862	221	183	197	850	61	415	3	271	889	409	498	429	650	369	424	732	327	346	701	362	474	976	409	221	550	459	614	412	905	571	411
FANCF	2426	4247	2720	1754	469	1121	66	8782	2778	2219	3524	941	910	897	2649	291	1977	707	929	3991	3615	2847	3978	3930	2241	2791	4494	2585	3380	4605	1976	3127	3088	3255	2487	2086	3930	2986	2948	6128	6723	3354
FANCG	502	2240	767	401	1205	294	26	1499	1124	151	1382	545	448	637	1277	176	678	0	767	1802	932	897	1003	1709	810	809	1255	1049	1178	1172	413	971	1648	1015	500	981	910	944	396	2683	1625	788
FANCL	104	1327	252	737	693	444	29	504	79	127	673	492	337	292	1377	172	551	272	338	1059	858	733	1294	1167	573	1073	1219	508	1142	1334	244	867	977	857	867	734	1396	1019	467	1776	1896	989
FANCM	583	2019	305	0	0	0	0	1397	755	0	794	0	1	0	0	0	629	1	0	1066	539	1038	1068	780	596	763	681	595	1285	884	271	837	1008	673	608	1072	695	898	669	1363	743	603
FAS	169	2116	1078	1074	2010	282	139	693	452	780	1235	649	1977	279	598	522	1099	505	1900	1416	1976	2664	2622	1726	935	2004	2409	1005	1945	3033	758	2259	1230	1542	864	1479	3364	2070	809	2027	3802	3340
FAT1	104988	814878	491297	12343	16071	13673	776	518084	228887	1985	349634	8219	7419	18026	14526	4391	161365	791	6764	723543	439763	730166	886968	539636	447991	646609	1045946	360743	491897	1044418	162416	662134	555538	446046	282260	523699	952783	680575	205446	1009447	889029	605166
FBXW7	2347	18893	7457	22746	18981	11324	1257	9778	9341	5506	10553	15137	18072	14369	22092	10918	10857	5234	12242	11820	9529	17294	13847	12342	8249	13264	20758	7180	17154	21683	7693	12547	14984	10488	10068	13379	20333	19349	14345	25740	34066	9427
FGF10	176	129	686	375	58	1	1	444	127	830	174	105	432	0	79	273	232	71	213	190	255	81	152	151	30	73	62	34	103	95	39	112	110	59	19	126	152	73	205	254	218	52
FGF14	280	4	386	224	13	83	6	29	31	527	36	108	65	45	368	93	100	820	43	134	90	18	59	107	4	9	11	1	13	28	31	18	26	43	4	15	15	54	186	14	20	46
FGF19	117	16	1	264	8	4	5	86	0	2450	187	649	2	572	390	0	55	27	6	88	6	1	15	69	1	5	53	0	14	14	30	9	3	18	0	23	5	9	12	22	26	2
FGF23	511	242	21	0	66	1	6	24	98	2762	20	0	0	1	858	4	13	562	0	220	33	11	16	192	2	7	7	3	13	31	36	33	10	66	19	12	26	19	274	15	10	15
FGF3	695	2	12	16	1	0	3	71	20	2464	44	1	1	8	289	0	22	5	0	140	32	5	2	106	2	18	21	1	12	32	68	21	5	49	4	21	20	30	30	33	42	4
FGF4	214	1	3	0	0	0	0	6	0	583	17	0	3	0	50	0	8	1	0	66	6	1	2	45	0	0	5	0	3	9	19	4	6	10	0	7	4	22	63	3	5	7
FGF6	300	2	10	0	3	0	3	6	16	970	1	0	0	0	112	3	12	591	0	157	11	7	13	126	0	4	5	1	1	19	45	19	9	37	12	13	16	13	67	3	8	8
FGFR1	4723	10619	45633	19967	11723	6006	1161	22251	19417	5205	8956	12242	26653	1486	5587	12678	26320	2073	27265	3851	12560	7062	7076	4798	2854	3678	9437	1623	4890	10207	2141	4854	11486	3870	2910	4564	9316	5287	2408	10541	7480	3453
FGFR2	1074	3508	4730	7464	6548	9309	1397	9014	10913	5757	9093	28778	15398	14498	9076	6547	7855	2254	25654	11978	15945	15158	26167	14222	15975	21777	14405	18632	15233	41276	7414	14541	10570	17515	15662	15171	49314	21836	11074	25184	43544	10028
FGFR3	3589	8748	4511	13531	8007	6510	559	24647	10077	11000	12888	2092	10408	10253	2729	1530	10831	757	11930	13434	6496	12741	7875	19301	6535	9517	21257	14510	7986	13046	5901	8143	10677	14731	8315	7761	11795	9985	5285	11830	10193	4125
FGFR4	8621	24276	5071	19907	7779	26116	1361	38397	8880	17128	22867	7816	9816	5090	11128	7858	8944	517	14289	30176	10737	12611	15255	22011	10811	11520	30513	16773	15342	20542	7673	11165	13019	16110	6556	10503	8839	15053	4963	37194	24332	9700
FH	1750	24166	9248	6967	5792	5986	240	23501	9955	336	13246	3926	3991	7877	6072	1964	5711	304	5569	23077	18217	27723	26797	16911	10276	13063	23827	11532	13064	26893	3019	19970	22541	15204	6333	15216	29111	17486	4907	64572	32753	23284
FLCN	4612	9896	19265	980	953	816	152	16649	11439	69	9475	695	2020	606	992	226	6829	0	2644	10026	11349	10601	7137	17560	5336	8436	13979	7756	5815	20711	2907	7998	11273	10386	6397	4321	9940	9653	2610	8138	10649	8578
FLT1	1705	18737	16243	1918	1099	1247	53	5780	4743	138	6936	2804	1278	678	3074	982	7849	84	1205	2917	7145	7803	7708	2681	1729	2126	7248	1120	2328	8123	939	5802	4035	2200	2344	2910	10144	6856	1604	9690	5006	6638
FLT3	178	530	23	469	37	149	51	1649	121	1264	1195	224	1310	130	939	239	779	1019	942	233	824	1017	413	386	265	305	374	186	661	1211	119	759	197	257	163	294	828	731	640	1287	1335	229
FLT4	1974	3613	6955	384	110	219	7	5862	6027	155	6298	231	431	179	295	55	2682	0	344	844	2351	579	573	803	403	406	1828	265	298	1683	231	1099	1332	404	384	384	1240	963	425	1318	1002	639
FOXA1	2481	1987	48	583	1669	236	87	1168	2655	2687	2076	1608	459	1327	5553	1165	483	605	2399	10598	9120	6997	7857	8893	4358	10299	13430	6703	8723	11755	4500	8074	5634	10524	4938	7104	16875	9027	3083	22818	14277	4687
FOXL2	0	0	0	0	0	0	0	0	0	0	0	0	0	0	0	0	0	0	0	0	0	0	0	0	0	0	0	0	0	0	0	0	0	0	0	0	0	0	0	0	0	0
FOXO1	2166	7859	10963	3187	2080	3628	169	5628	7841	1997	6851	3024	4884	566	4618	662	8431	612	3899	5449	6378	10283	8202	5208	3455	7766	8930	3481	7152	14369	3006	7868	4485	5348	4761	4700	12858	7524	2790	14316	13774	6308
FOXP1	1857	28365	24876	11962	10009	6499	947	26472	21503	1793	14914	10421	8807	6342	21740	10391	17384	1286	10631	23475	22742	27246	51450	25885	19068	41830	41738	17020	35332	52166	15694	29611	34675	26342	29119	36349	69436	35325	17609	64389	72853	30094
FRS2	1160	7635	4008	2101	974	747	86	4668	2664	206	3346	1354	1573	1137	1875	266	4635	888	1165	4766	5372	6382	8421	4691	4149	6472	6442	3353	6901	7118	3156	5023	6634	4678	4623	6015	10981	7035	3903	11595	13238	5313
FUBP1	5654	43713	14134	9254	17309	4753	579	31186	20884	277	25061	9163	7308	8436	14084	4011	16722	404	5481	25653	16577	21170	29499	24527	15558	22358	38232	14607	26687	37407	7838	25653	34299	19565	14397	19354	35062	28477	9039	42578	31386	18277
FYN	563	7224	7129	1785	783	350	65	2750	3272	215	4603	2692	2132	259	6562	735	3512	193	1806	990	3232	3011	4222	1850	1090	1640	3534	747	2165	5000	655	3093	5688	1222	1722	1243	3775	3805	1138	6725	5652	2191
GABRA6	261	1	18	0	2	0	5	0	30	1727	4	0	0	0	145	0	14	116	2	370	42	6	118	329	1	4	7	0	0	32	88	23	6	100	3	21	29	51	392	9	5	102
GATA1	370	48	78	79	6	61	1	97	44	3288	112	26	69	156	435	38	43	2218	91	243	97	26	66	218	28	78	47	43	68	153	100	90	28	115	63	65	116	124	58	152	181	38
GATA2	0	0	0	0	0	0	0	0	0	0	0	0	0	0	0	0	0	0	0	0	0	0	0	0	0	0	0	0	0	0	0	0	0	0	0	0	0	0	0	0	0	0
GATA3	1243	643	315	453	272	293	73	585	823	2438	1237	474	486	79	503	432	922	1796	426	661	1136	642	469	810	279	454	1011	259	579	1229	308	685	318	511	579	395	977	1140	1284	1355	1700	392
GATA4	226	1	880	0	0	195	0	0	427	153	2	14	0	0	238	0	1331	102	1	79	18	1581	6	65	0	1	2	0	7	4	14	15	2	18	29	6	6	4	106	3	2	3
GATA6	1205	8415	2380	3301	6628	2286	230	11275	4032	1268	6456	3079	2335	2247	7690	2343	3014	83	2726	7776	5294	7384	9487	9384	6021	7714	11168	6662	6812	11772	3096	7797	6308	8187	4277	6095	13006	9028	3334	13451	10521	8465
GLI1	2201	2419	10164	357	392	186	66	3529	1693	747	2361	278	719	105	441	250	1789	13	897	1694	3311	3651	1568	2484	1284	1806	2690	1076	2227	3569	2122	1701	1044	1908	1326	1573	4712	2707	2345	1992	3442	844
GNA11	4742	21595	17624	8672	11370	8999	921	24220	11964	4952	33583	9134	13715	16769	11666	5483	6392	21	34356	14915	13655	34549	11646	14289	7768	9079	18463	7881	6554	37202	2985	20773	10270	11349	3975	8424	14983	11827	2983	28569	21575	17391
GNA13	2076	16631	9309	5200	4351	3547	321	14850	8375	2963	9789	3873	6157	4486	4441	1401	10771	842	7109	8993	12344	18899	12856	8973	6740	8867	11489	5770	9740	21338	3937	12638	10230	7794	6646	9055	16146	12537	6513	21375	22638	12381
GNAQ	1182	13003	7425	20483	17835	8645	1358	7397	5485	1801	7146	19337	17123	9403	20408	12410	4610	1655	16091	7577	6761	12905	12200	7846	5545	8689	13492	4777	8943	16693	4101	10254	8383	7259	6055	11030	19958	11090	3715	16733	20817	9913
GNAS	68129	341974	209685	204789	187309	167562	9503	103517	74432	32522	169506	56375	189797	151269	341078	62385	93611	2846	143725	127992	145721	133407	144999	125271	55717	87242	162071	67204	89957	180299	30966	114967	123347	107774	70428	87481	161708	94170	59013	262115	240303	118480
GPS2	1875	10656	6661	4503	9653	4925	395	8783	9805	61	7380	3782	4598	2474	4267	3228	5705	0	4864	7123	4958	10807	8886	6554	4703	7517	8224	5759	8052	16082	4995	7739	7824	6810	5332	7671	15487	8715	4042	16517	18642	6800
GREM1	4260	12052	5224	10325	1281	377	87	41989	42482	2414	6300	4351	8443	470	1336	7489	39655	966	7705	1731	24372	1132	7719	1586	1215	702	3412	211	1997	5906	1467	2838	9369	1152	581	6620	7388	4854	3297	10513	7566	4994
GRIN2A	1830	50	786	66	3	19	4	378	95	3689	532	28	30	22	433	138	317	1230	99	2198	997	1748	646	1788	45	220	146	50	52	564	329	505	188	605	268	424	514	654	1597	288	445	279
GRM3	2604	150	184	2	0	10	4	56	186	3956	88	4	10	47	887	58	96	354	46	2082	530	75	490	2204	261	103	39	8	58	221	452	238	68	540	117	107	684	265	1347	95	304	370
GSK3B	0	0	0	0	0	0	0	0	0	0	0	0	0	0	0	0	0	0	0	0	0	0	0	0	0	0	0	0	0	0	0	0	0	0	0	0	0	0	0	0	0	0
GSTP1	4576	14251	7294	11306	15420	671	1246	15031	11210	1076	9111	18898	9072	18089	24592	3966	6531	0	7908	11188	7635	10004	7664	9046	6527	4183	12093	5350	5173	13901	1780	9974	14783	9804	3104	5858	7457	6441	2146	19072	18103	12804
H3F3A	2187	11103	7807	15	3	5	1	23865	2637	0	9515	6	1	3	6	3	6332	2	12	10081	11355	10893	19438	9689	7879	10019	12842	8507	8766	15184	3107	9069	9045	10267	5379	14265	17952	19635	6529	26387	30717	11162
H3F3B	7370	44288	31415	3873	4900	4019	538	47243	29872	1235	29158	4081	3774	7340	6254	1424	33329	0	8478	34995	26551	24566	28952	29776	13535	17798	42934	12402	16962	42023	5900	29878	37709	24153	12535	14820	28481	20911	14986	60246	56667	20565
H3F3C	559	130	128	20	29	13	0	129	109	922	113	9	13	19	130	8	64	623	17	400	96	75	110	305	57	69	125	36	44	180	73	145	150	144	58	87	101	112	281	228	222	81
HGF	897	10048	4496	0	0	0	0	2406	749	0	2942	0	0	0	0	0	1965	0	0	2670	2353	1479	1687	1862	488	1150	1924	310	1506	1256	373	2190	1625	991	614	1097	2479	1182	1158	3530	2689	1610
HIST1H1C	17986	66576	37822	44767	72728	26912	3068	115714	69005	5924	62034	54702	50748	56783	151810	9123	30628	964	73721	50143	48375	35343	31376	51386	18564	26803	45138	22893	21389	49479	8986	51314	62617	27575	11288	27733	23079	26139	8451	179501	63871	30928
HIST1H2BD	7454	39872	8744	0	0	0	0	51375	19672	0	17987	1	3	3	1	0	11853	0	0	23311	15476	14194	14921	25286	9391	12925	30661	11134	11822	20096	4938	21811	29823	13884	6189	14867	12473	11537	4635	102906	41927	13131
HIST1H3A	1209	5148	1316	0	1	0	0	2909	2841	0	2485	0	0	0	0	0	714	0	0	2590	2898	2494	1374	2942	1130	894	2063	2669	1952	1833	1000	3388	7060	1931	1029	1839	831	824	1078	12600	7762	1460
HIST1H3B	5719	34031	3434	4058	7196	1115	29	37242	26536	436	18580	1753	2402	3641	5894	1062	4658	11	4012	20936	14580	9818	9277	18010	5329	6733	8684	10888	8660	7265	2870	16790	26152	9362	5215	10348	3863	4408	3267	94368	25481	8058
HIST1H3C	3824	12333	1170	3	50	4	0	2221	9184	3	17684	1	2	15	15	1	2179	0	5	16961	15243	11051	6205	17049	6113	3275	9644	10465	8163	10090	1879	16286	31640	10039	3380	11476	4474	5401	2476	75897	23828	7988
HIST1H3D	6310	30895	5130	5	1	0	0	30200	25615	0	17889	5	9	1	2	0	3794	0	2	18569	15874	7658	7317	19702	5318	6736	11574	8298	8243	9207	2576	15141	24573	9586	4950	8520	4029	4664	2960	82230	24248	7674
HIST1H3E	1421	1202	600	0	0	0	0	1187	350	0	891	0	0	0	0	0	156	0	0	926	849	938	617	938	298	476	793	555	527	1304	588	860	721	460	701	498	588	650	622	1176	1361	466
HIST1H3F	6980	9871	1959	23	15	3	0	8992	3253	1	9020	13	23	29	1	1	3365	1	2	10105	9280	5481	2949	9196	2062	3829	5221	5435	4540	4924	1736	9275	12462	5088	2979	5388	2339	2771	2420	40846	16451	4661
HIST1H3G	4786	3067	2194	15	8	0	0	1697	4094	1	12901	0	11	11	0	0	3238	0	1	13206	9677	6650	6034	12464	3973	5304	6293	6222	6365	4963	2554	12412	17407	6412	3324	7222	2610	3004	2307	62056	18086	5153
HIST1H3H	4447	25566	2293	0	4	0	0	19730	15489	0	12255	1	1	2	0	0	4136	1	0	10484	8096	4940	4788	12546	2855	4295	6776	4721	4779	5153	1702	10303	13617	5949	3128	4835	2775	2761	1659	48592	16671	4158
HIST1H3I	3420	11090	4701	2	7	0	0	16662	6488	2	13476	0	4	4	0	0	2925	0	0	10211	12415	12042	7904	8337	5612	6100	6013	7926	9665	11289	2439	18132	16577	7972	3794	8082	3909	6693	3083	65327	26517	8609
HIST1H3J	580	2235	1147	0	0	0	0	4396	9969	0	6223	0	0	0	0	0	1562	0	1	5036	3956	3741	2877	5593	2127	1945	2033	2955	2954	2415	1263	5537	9476	3317	1443	3671	1146	1706	1298	29285	8870	2504
HIST2H3D	1909	4780	1560	7	0	2	0	7492	8970	2	5224	2	2	1	1	0	1542	0	0	6438	2975	2794	1574	5955	1806	1533	2415	2601	2397	2359	849	3938	8337	2893	1455	2358	1036	1298	1009	19738	6287	2361
HIST3H3	584	41	113	52	19	9	7	613	122	384	87	12	40	89	144	13	45	43	49	226	92	80	87	313	68	68	127	47	39	202	144	125	66	167	57	34	54	114	2	30	22	83
HLA-A	30543	227906	127889	21	1	58	8	187556	139035	35	291190	26	10	8	14	7	118848	0	56	157557	102677	101234	129330	121428	56764	95535	201857	57647	68037	302322	18300	154240	160714	122808	40271	57713	105795	130289	37236	164195	166810	129529
HNF1A	2937	5582	1667	470	1515	1303	79	9402	6693	1458	5499	477	1346	1901	1998	244	1992	0	1093	5453	2703	3324	4022	5977	3454	4403	8593	4399	3137	5908	2412	3248	5721	5610	3812	2946	4543	3494	1370	6361	4137	3312
HOXB13	5094	19632	1426	37	2614	168	142	3638	2108	296	132	32	782	70	116	644	29	227	848	5019	712	2825	4059	8958	581	3880	8011	83	6836	1793	3461	2845	2389	12059	2422	2525	3586	255	705	117	11731	11086
HRAS	1866	4251	3325	1593	2958	2026	115	5549	3649	536	2489	2093	1634	3102	4115	830	1778	5	2253	3193	1924	2488	1736	3334	1253	1456	3663	1391	1378	3932	774	2728	2720	2137	1176	1372	1882	1929	861	4779	4649	2168
HSD17B3	11	68	31	0	4	16	0	199	70	0	371	8	17	4	5	0	125	0	13	50	43	115	240	107	94	194	138	87	80	233	46	105	84	129	449	58	177	130	163	124	84	20
HSD3B1	328	76	49	1	0	28	0	812	15	3672	305	2	9	272	634	7	405	335	32	628	136	119	152	444	34	21	26	9	2	98	88	97	41	150	37	49	52	145	169	25	17	163
HSD3B2	228	25	13	6	11	4	1	178	25	5170	2688	15	19	6	460	15	46	1403	1725	366	513	24	110	317	7	14	20	28	8	83	67	45	27	99	34	30	29	324	293	53	18	106
ICOSLG	373	342	450	161	469	268	26	904	417	264	322	174	347	378	880	285	315	0	466	371	353	179	238	497	228	152	583	204	191	860	143	219	320	430	96	100	320	256	71	489	384	279
ID3	326	566	2012	2877	5876	1487	690	2017	837	1735	577	2269	1466	6019	1981	1754	374	13	4713	936	596	208	349	1552	401	921	1260	428	408	753	331	441	466	1359	612	352	717	476	491	848	1978	75
IDH1	2905	73623	14304	16530	27278	22617	630	30049	13076	680	21350	14981	9521	8842	21451	5576	8208	320	10175	37971	35508	69832	50675	31407	17782	17631	36688	20619	20536	49937	3954	53598	40912	30748	6828	24350	38299	35144	6303	65115	45963	47143
IDH2	8876	59238	35859	13700	14255	24344	933	78221	25663	11360	49701	8334	13866	15407	9998	8141	14309	237	14323	61598	22369	31281	24185	37005	13687	24447	26689	20523	29452	39394	7242	43398	27012	39837	14239	22093	20436	23232	9435	83577	71960	47798
IFNGR1	394	17571	5373	7053	7242	2441	272	5242	3566	1692	7008	4815	5325	2453	4556	1792	5203	201	5243	7279	6435	9836	7487	5589	3557	4476	13285	2324	3826	13554	1686	8841	10415	4626	2147	4535	9744	7152	2124	9376	9979	10169
IGF1	368	534	6034	1934	131	286	86	1825	1025	1194	1201	550	605	470	245	581	3313	8995	954	531	2677	913	930	525	223	309	933	182	683	1073	585	401	317	357	162	886	732	706	902	1659	1343	342
IGF1R	9023	38128	31397	38429	37718	23129	3211	33385	30974	10850	19297	29128	43292	27783	140062	16578	28013	2718	37240	23941	20332	17524	32431	28112	17239	24495	34338	18728	18794	45146	10584	15808	25933	21158	12761	15227	38467	28409	9366	44067	30849	18074
IGF2	1392	167296	22808	3351	2998	1697	272	7953	12358	1692	4074	2986	3144	3138	1402	2643	12303	211	5461	332	2336	534	562	766	241	324	1298	485	776	1100	419	924	1726	455	619	456	1393	658	1448	2025	1524	490
IKBKE	1674	9007	3776	331	902	236	50	9776	4772	442	6364	247	924	895	1618	14	2135	430	841	5116	3877	3287	3452	6858	2794	5583	9123	3464	4262	7917	2831	4096	6188	5172	2743	3147	6101	5850	1699	7534	7393	4135
IKZF1	62	532	224	2313	1300	902	546	94	226	5981	697	1624	6351	1158	2291	1281	231	1804	8556	120	381	262	147	167	131	136	347	106	296	344	80	245	141	196	145	190	266	499	449	509	830	144
IL10	87	133	33	42	10	16	0	52	30	41	112	60	34	71	32	23	162	0	64	62	69	45	42	82	25	74	53	11	60	71	60	64	73	35	8	57	66	60	94	124	270	64
IL7R	734	13906	1118	1086	289	147	79	2218	5487	705	12584	433	1572	40	192	509	3102	793	1672	4767	14894	8735	10011	4822	4977	4852	9929	3057	8236	11867	2490	9558	3223	4005	4844	4943	19347	17185	9573	31195	31652	5203
INHA	1145	177	46	0	7	4	0	81	56	2977	30	7	23	7	400	0	391	51	89	538	112	43	31	454	1	19	27	13	11	119	137	64	65	103	143	32	59	78	214	21	22	36
INHBA	4010	22112	39492	9050	1817	1901	216	16713	25183	2845	4197	7291	3369	471	4349	2519	12655	416	1061	4115	2478	499	1242	2923	1193	840	4606	555	1202	2300	675	1167	6687	1344	558	1058	1639	1747	1281	1866	1730	2344
INPP4A	1829	8331	5053	1954	1070	964	100	8961	5929	526	7351	1074	2119	853	1822	545	6507	439	2062	4483	5078	6242	4765	5737	3151	4484	7444	3313	5598	8274	2197	5859	5338	5209	3340	3105	4869	6555	2329	7743	6920	4013
INPP4B	743	6915	6035	3261	2423	381	76	4241	1612	469	5164	4770	1911	1547	751	870	5308	168	777	4986	4280	9653	6895	5899	4637	5384	9170	4501	4711	11928	2361	7880	6752	6255	3800	7309	12526	11550	4115	6207	6200	5890
INSR	9428	34148	36862	3205	3648	4482	693	30214	27050	1386	24350	2671	8168	3433	13071	1657	31528	25	7852	23979	25159	24244	33901	26417	18804	32996	48212	15901	22828	50833	15650	18103	19992	30491	23861	20697	60220	25465	9095	33866	40929	29925
IRF2	2005	13111	7383	4304	5961	3535	386	11185	9305	312	11065	3117	4087	2869	9028	2032	5870	9	4115	10003	10890	15002	16016	9976	7760	10825	17217	6912	10985	22858	5309	13405	11332	9404	6986	11203	20647	17534	7671	21136	23494	14032
IRF4	1086	9044	154	88	374	21	184	2028	3193	1370	9476	174	1490	46	370	126	1032	133	1854	2811	4408	16897	2599	4040	2633	4128	8277	2763	8088	10519	2071	4393	2728	6640	2285	4773	4678	7291	4159	12920	10938	2288
IRS1	9998	27894	13756	1958	9645	6385	459	19378	12287	7057	13015	8776	5875	3891	4676	3281	13003	1027	4867	7375	5683	17964	7638	9987	5088	7547	26568	2184	5182	35740	8819	11766	11043	8416	4235	3542	9492	4593	2718	10977	8154	18843
IRS2	8021	3287	7309	1069	1530	8804	592	7326	10099	2088	5301	3446	4625	4236	20913	1628	7193	384	3097	2840	1607	5636	2309	2528	3065	2429	10148	2348	988	19309	1947	3262	3703	2085	1315	881	2566	3729	898	2496	1895	3315
JAK1	10935	99583	84173	86982	108736	62410	6482	75101	38666	9255	65446	78267	88371	53077	100658	37773	44701	2006	75509	72212	75432	73235	92248	72091	43374	59766	119025	38641	56212	122719	16190	74081	83545	63789	25950	52869	123411	94693	18558	145257	117612	77385
JAK2	1353	20839	16900	19077	29994	4713	1003	14782	7360	2732	17578	10084	23850	6752	10552	6657	13660	2403	13096	12664	14034	26978	20278	12201	9639	15942	19257	9581	19481	31666	8426	23939	15718	13045	11720	16087	27419	28407	11363	26394	25774	25152
JAK3	2864	14917	10225	6529	3620	1935	1342	11920	14249	4561	23200	3355	10255	1975	4363	3054	9391	503	14678	4159	6993	5227	2676	5664	2790	5338	11773	3790	6798	8888	3221	8228	4319	4546	4842	2065	7375	9845	4180	11247	10932	2865
JUN	24860	38710	18542	58004	75724	99411	4459	126102	40569	36278	22143	43008	78749	58834	129437	35183	38701	736	124882	41426	16661	15131	37761	54408	27008	63885	78729	22670	29880	72205	15942	25153	40378	33511	14697	17767	42437	59208	9255	63336	41873	21875
KAT6A	0	0	0	0	0	0	0	0	0	0	0	0	0	0	0	0	0	0	0	0	0	0	0	0	0	0	0	0	0	0	0	0	0	0	0	0	0	0	0	0	0	0
KCNJ5	1100	199	633	173	72	87	6	167	346	3468	68	111	133	209	439	10	3267	427	306	566	227	95	62	495	28	62	98	22	137	173	104	99	118	153	81	84	127	106	278	28	248	168
KDM5A	2432	25473	10494	9500	8555	3806	387	23898	12639	3676	15172	4584	8443	7620	11851	3158	14082	6550	5482	15403	15172	17365	23287	17743	13109	17843	24478	10521	18980	27786	7834	14823	20156	16930	13689	13739	26898	21767	8822	28664	26631	15810
KDM5C	4570	18266	10385	7507	13068	4533	577	22219	12529	3057	11430	6983	6430	7187	13245	2035	7472	208	4736	12687	7928	10589	11341	11649	8700	17258	25922	7146	10005	16438	7756	9273	10983	10499	8124	8714	24515	12130	4262	20037	25722	12503
KDM6A	2865	34362	12010	34521	60289	46244	1623	14993	6110	8331	17920	34155	24248	19254	39248	9960	9438	5798	17851	17122	18113	31101	28947	19770	15865	41207	47082	15602	26041	39713	19234	22571	18188	18549	18355	30928	61231	34832	11459	38021	57631	33271
KDR	2912	18778	22490	18317	7370	5942	420	9880	8047	3594	14702	6828	7297	5026	7617	6966	7305	1022	8159	5338	15566	8035	11471	3922	2668	2893	11075	1514	3622	13227	1111	10390	6594	2961	3109	3934	13970	9816	3016	13077	6169	8629
KEAP1	5228	24937	10999	2980	3849	4859	315	23694	12694	2368	13479	1961	3425	5184	11587	1231	7722	158	4425	20036	12626	10973	12427	18371	8985	10627	27185	8471	8082	23902	5525	13772	15407	14466	5773	8091	14359	11187	5245	30331	23089	9623
KEL	265	93	105	17	29	28	0	212	201	99	223	5	33	74	101	0	122	0	32	375	95	23	114	380	62	112	242	74	224	166	64	102	123	179	154	71	141	221	189	85	177	26
KIF1B	11380	51762	37907	1174	2866	1847	82	44496	22964	604	34791	1241	1457	2714	2603	523	29540	38	1354	28872	29289	46993	43813	31362	21949	35730	39768	25164	32471	62800	12754	33703	28908	27998	22307	32890	57645	51709	22537	60616	56593	41611
KIT	741	21266	8371	5289	8405	352	253	3615	2425	3036	10662	2367	11504	775	2164	8416	4263	962	12458	3657	8680	4239	5825	3822	2037	4883	4186	2864	8029	8624	1226	7248	7493	4503	3489	4944	11838	5268	3583	12639	20532	12730
KLF4	3677	15972	8460	2348	13479	1955	527	8438	12546	1517	15188	4593	4109	5099	2610	3373	8803	72	14667	23125	17795	50371	22361	19512	11087	46271	25004	14428	18829	66792	14163	32790	34198	19213	20069	20893	38146	25471	10492	37648	54871	27769
KLHL6	0	0	0	0	0	0	0	0	0	0	0	0	0	0	0	0	0	0	0	0	0	0	0	0	0	0	0	0	0	0	0	0	0	0	0	0	0	0	0	0	0	0
KRAS	388	10980	2631	21415	10245	5469	277	3773	2407	2798	2771	14044	7611	7999	8230	4157	4204	1482	5794	3667	4129	10128	8034	3923	3733	4616	5570	2086	4775	7764	1298	7294	7407	3932	2623	5462	9154	6562	3382	8630	9326	8633
LATS1	2018	20308	8650	7745	5892	4064	296	17408	6145	2893	10493	4333	5725	2887	10127	2588	13246	1511	3814	14431	12504	20328	27549	15212	11035	20374	23895	10635	22627	26958	7876	16281	17391	13180	12104	16470	30570	21877	9307	27389	27831	11753
LATS2	5352	6617	12591	1485	1327	1323	87	10871	9157	1900	5237	1885	2251	330	2445	346	8411	221	1848	3256	4290	5575	2836	4132	1529	2389	4130	1250	2624	7643	1426	4060	3528	2986	1752	2086	4699	3549	2428	5135	5027	3065
LMO1	210	1	1	0	0	1	8	24	2	496	1	1	2	0	94	1	18	15	4	73	12	5	3	62	0	0	3	2	0	10	7	14	1	19	9	3	10	21	63	0	0	3
LRP1B	2054	73	90	600	46	34	14	616	445	9214	491	231	492	708	1992	195	377	7732	657	2457	609	141	965	1965	89	917	84	75	63	588	550	1002	445	548	330	392	678	759	2031	427	332	862
LYN	2580	15921	7385	22956	15623	7751	971	6958	6910	2898	15733	19546	10628	13476	17590	6230	7132	274	8817	5395	6854	6635	6062	5560	4010	4725	7352	3039	6108	8040	1796	8317	11262	5119	3035	4480	7606	8983	2714	11739	13076	8187
LZTR1	8568	12227	12977	2269	4828	4435	332	16573	15712	404	9645	1828	3621	4009	2318	1193	8827	0	3923	14217	7116	9590	8421	16804	6701	10515	20174	8373	8754	16419	5692	10141	10715	11964	6722	5002	10272	10121	4909	12100	9083	10767
MAGI2	1811	539	3236	85	6	16	11	1455	958	1613	863	86	191	18	376	2	986	461	130	1376	1158	837	1542	1752	426	411	1212	412	490	1173	509	852	1780	543	614	520	884	935	1270	865	1093	469
MALT1	449	5377	2779	1827	1635	623	72	3477	1598	98	2685	1640	1217	682	1679	580	3468	15	809	3510	3192	2866	5873	3504	2581	3968	5050	2002	4671	4898	1773	2771	3084	3181	2921	3631	5644	4738	3171	7011	7084	3272
MAP2K1	1822	11432	7963	7517	11295	8345	579	9752	10092	11166	7496	5885	6407	9569	9416	2851	5796	233	7985	6526	5688	8378	5860	5078	3369	3655	7472	3001	4015	9361	1322	7170	6459	5298	1753	3498	6544	5416	963	11086	7469	6603
MAP2K2	7177	28798	18736	33661	38783	43566	4500	46923	40302	37728	20907	19462	32540	50364	43752	11380	19275	772	67463	19132	12537	23152	11343	17388	8874	9892	22315	8528	8501	29186	5058	14323	16903	13391	6719	6672	14412	12631	4964	25561	28463	12242
MAP2K4	350	4223	2628	1604	1027	691	75	2615	1113	33	2136	1284	1550	358	1342	272	2167	29	1201	3413	3591	4300	5223	3096	2402	3178	3160	1803	3350	4798	1530	2609	2979	2945	3178	3420	5730	4400	3418	7671	9436	3728
MAP3K1	1753	15971	10113	5381	4710	4906	212	16201	5444	3173	13970	11820	3000	2356	4163	1990	13095	1375	2134	8774	11639	13778	15575	9620	8675	11726	15904	7092	15057	17315	6014	13521	13486	9978	9084	11060	22438	19706	8897	25326	27680	8896
MAP3K13	0	0	0	0	0	0	0	0	0	0	0	0	0	0	0	0	0	0	0	0	0	0	0	0	0	0	0	0	0	0	0	0	0	0	0	0	0	0	0	0	0	0
MAP3K14	914	2033	815	444	366	201	26	3328	2066	118	2497	233	496	318	396	116	1537	9	769	1395	972	1341	1015	1591	699	1090	1482	875	1169	2330	711	1161	1515	1376	925	741	1387	1372	502	1613	1684	940
MAPK1	4780	22764	12823	30318	27555	29238	1053	11823	7104	797	10390	28880	19924	17254	24865	11348	13392	20	16091	16572	15461	26175	26821	13891	9629	13333	22311	10392	14306	31745	5281	21748	16762	13541	8054	15589	29530	21004	5421	40852	36374	19236
MAPK3	2146	12194	9170	4270	5001	7544	585	22657	6416	2890	12558	9737	5582	7217	14912	1387	5727	58	15053	9228	7688	21732	11609	8860	4720	6923	15335	5717	5582	29702	3388	18185	10485	9566	4628	6433	12701	7948	3131	18988	17811	10451
MAX	604	5615	2526	2516	4998	2191	86	2547	2242	285	3318	2035	2100	2424	3609	1514	2639	55	1879	2498	3002	5758	4157	3035	1630	3016	5210	1411	2759	8450	1371	4523	3475	2398	2319	2399	6607	3619	1533	7993	10115	2725
MCL1	9752	42447	27847	18908	17953	13600	1231	48587	55605	3203	34741	14472	18047	9784	17086	7318	38366	235	25811	18036	13011	22257	14749	17520	8533	17048	23479	7462	12622	36435	5060	21917	24306	13130	8433	9421	20474	19683	8428	25715	24274	16713
MDC1	12552	31461	5416	12	44	11	0	32847	11314	20	12792	14	1	0	29	14	12601	5	10	12555	7091	10903	13736	9624	8237	11131	11954	8510	19557	12976	9976	11841	12501	9162	12169	19613	18262	17731	9058	22118	14852	7169
MDM2	2996	29697	9430	39882	74152	17768	3012	11956	21633	7659	12322	21560	31914	32212	27790	16535	17738	1996	16186	19039	15139	25232	31932	17404	19148	22625	24330	13317	27444	28781	9026	19627	31749	16298	12976	26058	38338	23001	14729	25404	51064	25538
MDM4	3296	25013	10796	26851	29225	13823	1839	20586	10238	4470	15639	17208	27731	26456	49241	9113	11663	547	20439	14723	11206	15421	19666	17012	12638	21885	23353	11577	27427	25676	7453	14375	19090	15354	17337	15185	26682	24538	9100	21021	20458	14026
MED12	12484	60668	43822	2014	1263	1170	250	68693	27700	1215	43788	1517	3409	5075	4988	487	24254	2	3545	47632	38352	41826	59832	55025	37738	47200	90660	39241	42735	84579	24678	41181	44020	49204	34458	34266	77222	52938	18407	85716	86919	42183
MEF2B	235	890	326	76	31	29	26	614	944	6	983	35	286	132	125	0	474	0	387	397	561	685	231	538	378	362	1031	463	1213	882	221	393	339	665	966	165	382	547	0	836	986	146
MEN1	5711	9498	6660	1261	2084	1687	113	9423	10086	1029	7696	1213	1536	2731	1316	530	3701	91	1769	9835	5677	5070	5353	9420	3587	5096	10962	4784	4830	9874	2725	5474	6647	6500	2842	3730	6714	5111	1665	12766	9147	5835
MET	6531	106004	28701	191225	188820	250948	2999	43651	10151	13347	23043	191832	36198	96736	172126	48518	40974	5351	22124	107763	48202	36982	91228	62531	46287	59714	108181	29532	44686	116642	28656	40381	39117	40415	32281	61775	116769	96806	35721	129731	118951	46060
MGA	8784	71137	28519	4896	8733	4843	265	52947	34113	830	33113	4543	3681	5193	9347	2727	31538	450	2488	36486	30341	35067	52038	36551	28221	46264	53533	24945	50545	50084	21358	33727	30462	29679	25941	39432	68415	48655	20800	77311	64204	36841
MITF	811	2330	6037	1165	306	112	23	3789	2289	50	1115	818	1786	107	309	452	2363	10	833	705	1725	1890	985	774	314	747	840	260	785	1567	296	1312	1125	497	356	654	1980	911	625	1656	1841	1342
MLH1	2292	14113	5998	12020	856	6540	667	8986	2650	3060	8194	8274	11982	12897	15672	4296	6336	2448	11265	8790	8698	10836	9821	7527	5682	8040	9896	5755	8834	10509	3415	11165	10671	6571	5370	8406	12310	10219	6089	18043	15635	8766
MLH3	3335	30053	12281	903	669	438	76	21793	8381	1214	12660	677	891	492	1818	141	13328	95	678	20508	14869	21142	33725	21442	16892	25969	29320	13648	28776	31315	12807	16736	24214	16858	14137	18559	35171	29230	9768	26148	24772	18542
MMP2	2945	15976	42509	19238	5185	1684	165	19853	37429	354	8477	8225	13212	448	1406	6935	14577	9	16621	2982	14845	7519	4313	3561	1681	1936	5340	1200	2161	8862	543	4437	11836	3269	567	1944	7088	3283	685	5487	3616	3127
MPL	447	109	119	108	266	172	20	283	162	2992	119	119	195	228	781	93	130	650	140	463	241	246	274	418	146	220	248	146	170	463	675	278	171	274	255	250	313	357	302	241	226	173
MSH2	4036	37087	9622	31669	22757	14045	805	29787	6905	6076	9866	19186	15415	17654	31534	8423	8900	2430	10967	18751	15524	10736	28285	18063	12423	14009	17332	11104	21998	13925	4319	13991	15822	12938	11176	19478	20562	15344	8513	32518	23386	16409
MSH3	1710	16617	6959	1708	2196	2042	180	16449	4937	235	9206	1680	1476	1972	3336	1027	6873	73	1316	14587	10977	19544	25006	13326	13424	18139	18828	9795	19801	20785	6869	11806	19506	12656	13334	15878	28927	24869	8523	21361	24483	14230
MSH6	5908	57238	16712	59658	69559	24392	1775	57370	15300	31926	18137	35248	26550	47022	99485	21420	24496	8791	24595	25892	17452	21772	32450	17979	15766	18920	23212	15125	25811	21055	7875	18900	29957	18099	12468	25775	27749	24941	10543	60363	24648	18754
MSR1	1313	4135	11680	30	6	1	0	4471	5196	0	1622	52	103	154	2	6	10155	0	6	635	2328	972	1135	1125	786	1307	954	419	1378	2258	468	636	2094	818	408	599	1913	891	933	1998	3120	2236
MST1	962	1616	782	106	424	1069	30	2396	4078	182	2968	68	313	234	190	33	647	0	215	1106	427	2920	522	1602	509	874	1399	823	725	1685	567	869	1473	1180	523	408	673	942	258	382	442	649
MST1R	8426	21124	9387	1690	3759	2096	242	44583	26631	370	21925	1495	1228	2909	1916	955	11265	69	2755	29471	13072	30566	20690	27282	14800	15702	40381	16885	13706	65627	12641	27847	32476	21114	9984	10468	13141	25097	6126	26916	14213	31019
MTHFR	374	958	750	1756	4663	3567	385	2020	1120	2247	1720	1897	2775	3720	3221	912	603	264	5076	1025	976	1231	767	991	478	568	1074	618	551	1941	268	970	914	975	358	445	775	813	421	1115	986	1231
MTOR	18387	71444	40521	19993	32663	21999	2027	75267	42075	2172	48710	15102	21821	23857	33607	7097	29667	425	26890	58365	42280	57664	57546	47603	31239	45761	60049	33788	52106	63326	19018	50430	57556	43644	32514	39207	64364	56537	23630	114965	73420	46454
MUC16	7833	1096	771	31	421	4	4	249	341	2681	674	6270	10	16	495	38	76082	1974	8	12735	2386	1001	2370	10738	185	375	385	46	1637	1421	2461	3193	902	2944	1401	642	856	2270	8653	654	586	3874
MUTYH	2562	4605	3170	3603	11499	4456	623	7527	6244	1290	4786	3029	3548	5179	8317	1666	1720	375	5023	6558	3586	3558	4517	7502	3457	4708	8144	4170	4719	8121	2763	5084	6700	5805	2832	3260	6561	5091	1760	6602	6968	3519
MYC	0	0	0	0	0	0	0	0	0	0	0	0	0	0	0	0	0	0	0	0	0	0	0	0	0	0	0	0	0	0	0	0	0	0	0	0	0	0	0	0	0	0
MYCN	1298	1396	302	94	1473	21	19	647	987	5294	701	145	166	179	2239	112	119	1503	153	898	501	3041	884	1042	252	468	1136	734	627	889	409	977	4750	501	284	489	424	497	677	1116	453	430
MYD88	2571	13708	7510	6366	8046	4923	537	13992	10315	7295	11387	8626	7650	11891	11475	2820	6024	2285	11241	9634	8807	10924	7304	9095	4819	6057	11059	4903	5456	17190	3267	11136	6373	7510	5051	5443	10799	8695	4785	17603	16992	8940
MYOD1	1505	0	78	0	0	1	1	0	32	1953	0	0	0	1	293	0	19	198	2	294	90	4	4	244	2	1	8	0	1	26	56	23	8	74	38	15	20	33	237	7	5	8
NBN	3062	19537	6108	57788	31965	18934	760	6924	3641	2568	9929	24140	23726	16037	27611	13454	10364	5954	14406	10796	9385	12091	17128	9861	8006	9764	11472	5909	10774	13417	2692	10785	10681	7854	4884	10083	18893	13653	5168	22158	17969	11426
NCOA3	5460	22860	12509	35304	23556	57151	1327	19546	7272	5146	13973	24519	32915	14288	34293	10962	11538	5516	18532	9440	11689	15865	16364	11687	7187	14195	16367	7616	14886	19633	6085	12923	10633	10914	9320	10780	21105	17076	8560	21835	23897	10024
NCOR1	10266	87074	34764	9474	22514	4774	894	66432	40286	438	67492	8416	13020	5578	11948	5181	37952	2221	9267	67057	60123	111410	89494	66173	48037	80839	75123	47737	73801	136136	29915	75115	75650	62856	48342	65863	131061	104598	27510	131554	120884	71053
NEGR1	738	1775	1371	1013	17	2	7	2625	767	48	767	307	1718	34	31	577	2920	8	1344	904	3442	3840	2568	1401	795	1359	1761	523	1947	2845	553	1513	830	726	616	2075	3425	1751	1508	2805	3292	1629
NF1	12894	138385	67085	164398	128056	100604	5696	73895	26084	16248	55664	98558	120094	90175	114453	45590	47301	5083	74439	84793	76958	101221	146723	81436	66117	100367	102614	58007	107973	138918	53761	76501	80159	74340	86914	92004	177470	128167	54522	195428	194499	83416
NF2	3036	23376	15145	1628	2252	1381	92	13846	13140	219	14091	1468	1427	2373	2244	863	8892	27	1992	16103	11270	16454	15005	12206	8748	10242	17149	7545	11761	17726	4060	14113	13987	10664	6480	11138	17447	14498	5846	28157	24490	12799
NFE2L2	1248	34339	8617	28777	18403	21517	913	16480	5747	4607	10320	24380	13082	10247	25169	9976	13074	3908	11926	14468	13660	19648	27383	14193	10855	17415	22436	9705	17839	23228	6046	14867	15397	15292	10677	19330	27739	18933	9718	28746	39708	14547
NFKBIA	3817	19738	6738	18914	24466	5207	1649	7745	42044	6565	13470	10278	20215	15311	25357	17487	20736	2023	27784	9709	10936	8642	6220	10705	4928	12478	15612	5532	7970	17836	4986	10285	15157	9245	4872	6812	16142	10620	5832	16040	21422	6186
NKX2-1	4826	9	13	0	11	0	12	0	27	3904	282	7	2	0	752	35	31	369	64	209	61	9	62	318	155	43	263	44	94	64	582	40	24	194	509	98	39	82	696	11	246	28
NKX3-1	116	48	66	57	129	54	4	88	161	2431	109	43	128	12	215	22	97	33	89	135	283	100	62	124	20	37	35	17	46	62	41	71	120	48	55	21	46	52	77	119	45	49
NOTCH1	48754	173285	90447	41022	182645	54191	5893	321897	160367	19807	83775	29756	56955	48390	206848	36690	45512	1651	69146	195655	82580	48485	126513	186545	65357	113801	178150	115566	113821	111877	53238	75749	121498	152832	72482	70527	139825	87316	34118	184686	184093	51338
NOTCH2	16467	67904	157662	2048	1404	1405	174	69665	72747	967	44947	2478	3963	2599	4291	599	48694	272	4178	53517	76412	42140	56112	61603	33465	51412	80867	34928	50280	78080	26091	45102	58143	55061	36779	38113	89697	59435	30641	108533	95976	48555
NOTCH3	13687	32511	217956	3557	2132	2778	263	77046	55826	1875	18907	2188	3709	2889	3663	1388	31010	187	4923	6432	22271	7780	7164	8182	4663	4316	24651	4359	3654	16484	3476	8787	16291	5932	7758	4834	13821	8473	13911	9125	6489	8697
NOTCH4	6911	6511	17849	634	340	529	151	12656	12400	2674	6529	537	616	453	1165	265	5283	1107	1304	3067	3908	2755	1549	2930	1368	1814	4390	1724	1631	3369	2058	3130	2862	2113	2385	1513	3100	3418	1242	2623	2046	1836
NPM1	11923	172641	47434	9	32	15	2	60554	71134	1	60199	11	30	64	30	7	55811	0	7	73570	49865	85899	132993	56088	75184	55075	101076	36910	81791	117721	33310	76280	133696	54620	52104	84961	123437	104413	50115	143580	235409	85474
NQO1	635	8222	3249	6642	1412	5158	318	11749	2521	392	2211	8506	2671	3569	4229	797	3316	18	2815	10071	7295	16518	7996	5937	5025	4363	11833	4888	1758	15815	1308	11165	7515	9940	1769	5131	6496	9871	1684	12879	12389	9364
NRAS	489	7626	3916	7410	3883	6179	141	4531	1336	267	3460	5310	4146	4068	6149	1867	2615	31	2491	5828	6664	8224	7965	5376	3373	4859	8670	3004	3900	11033	1616	5629	5170	4186	3375	5273	10215	7160	3661	17433	17820	4902
NRG1	1993	10888	1487	548	1732	252	82	2369	1101	4509	7140	500	750	11	237	1194	346	1096	2592	8770	3771	5001	3856	3292	783	2821	1776	1059	2453	1958	831	4338	3319	3696	2389	2763	4435	3445	2503	5728	3425	883
NSD1	6986	56942	26756	8729	12321	5297	510	60791	41301	2467	39381	6391	3111	4295	8100	3438	28454	357	5617	44154	35139	48567	62556	38719	32986	50561	54509	31256	56828	59559	23940	44133	48970	39952	35153	47891	76046	66671	22605	82954	77065	39728
NTRK1	937	119	311	337	83	17	104	416	283	3533	401	133	334	23	865	13	255	1651	342	517	224	84	76	479	63	209	179	57	154	351	127	257	107	179	90	135	194	193	637	137	302	27
NTRK2	3520	3812	5688	1974	221	535	98	45578	1096	1252	1324	651	1747	854	32732	579	22571	214	1319	14241	7037	3610	7681	7124	7479	1984	5075	4075	6124	5378	6017	1690	1271	3531	5657	5742	6077	20890	11799	6486	3223	40051
NTRK3	528	207	543	1280	221	109	165	769	378	5397	213	518	1281	422	1005	374	976	799	1303	606	798	812	675	682	181	227	333	108	374	553	202	277	134	283	125	433	862	502	413	411	237	189
NUP93	1662	11808	2804	1219	1387	1009	32	10027	3604	332	4643	524	857	1157	2361	296	3069	293	1143	4898	2767	3375	3704	3596	2408	2557	4848	2216	2998	3821	1587	3608	5100	2837	2053	3266	3382	2780	1515	9095	5420	3049
PAK1	1326	7007	3322	4009	4129	3136	203	5222	2628	263	5832	4737	3355	4088	4855	1034	3293	0	2784	6188	5886	8828	8597	6564	4727	6409	9473	4028	5256	14428	2403	7443	6393	6624	3160	6088	13274	7916	2701	11430	12919	7495
PAK3	79	125	335	118	24	3	20	104	36	201	137	47	142	39	42	132	4125	138	132	130	210	237	155	114	32	98	108	20	115	97	54	119	49	66	64	123	115	117	41	264	259	136
PALB2	2234	15912	5571	18225	18994	13986	777	17346	4355	16149	7085	17146	11314	13814	20393	6251	6539	4261	7433	10999	7234	13325	15331	9358	8120	11973	13096	7066	12885	14308	5696	12358	11432	7620	6521	9289	15927	14760	5396	23092	20102	13012
PARK2	269	230	336	17	100	53	23	482	327	200	425	79	480	192	212	96	212	209	391	644	471	144	635	788	303	536	850	318	366	695	196	296	358	508	438	204	655	297	245	629	833	113
PARP1	5971	29403	7617	5081	11365	3869	318	38066	24498	756	17137	3324	5741	10630	11812	1647	11465	275	5124	18867	13328	13222	18579	14633	9971	10447	18025	9426	15012	16787	4392	15207	18122	12774	7551	14227	19045	15324	9775	33970	21748	15004
PAX5	179	327	11	139	12	5	32	249	74	501	1300	65	253	54	179	87	134	61	1019	153	73	397	219	163	137	56	390	41	1052	653	70	585	171	126	820	79	97	763	56	183	625	145
PBRM1	10293	74375	24680	65527	67813	33401	2764	46343	19073	10130	39151	41327	64329	41724	104401	21248	26165	4162	40288	45297	35654	52692	63220	38111	29887	45979	55001	29371	52004	65337	14878	42227	44302	36229	24619	41220	70780	56003	20179	84616	67075	43229
PDCD1	1040	339	71	47	35	15	6	273	380	1376	393	26	150	16	242	30	637	0	296	350	193	111	49	372	72	145	403	60	186	349	208	214	170	159	231	94	151	242	363	245	368	119
PDCD1LG2	73	316	89	265	67	78	0	104	180	755	260	186	307	116	375	69	333	212	246	148	140	115	114	124	57	119	170	39	194	157	174	169	81	101	153	125	248	170	428	176	391	108
PDGFRA	5023	53387	54628	42761	14716	9924	1865	44249	28153	9426	47363	17868	56965	2782	17563	38261	28404	3689	69828	24985	65905	65075	29896	22390	16175	21331	34987	8338	16882	40623	5533	20680	21696	22452	9389	21274	58913	27673	10920	33469	33869	33019
PDGFRB	14092	55542	232833	49980	21798	27783	2107	66723	62911	7849	25983	21365	39588	17622	30217	20910	28678	600	63352	7985	29062	14105	10212	10194	5166	5899	21962	4407	6174	24131	2932	10105	25345	10016	4340	5658	18314	10653	3889	11826	8236	11694
PDK1	87	1260	274	1165	2895	432	26	206	232	36	448	885	1188	735	3809	144	261	1	848	284	353	1105	457	311	292	433	441	234	776	634	263	424	634	429	426	550	630	660	372	1070	1518	633
PDPK1	3899	14352	5564	1381	1399	1791	63	23764	6975	65	9474	1470	1647	211	3113	183	7622	0	998	8823	7755	12565	10503	8758	5642	8378	11948	6117	9306	15760	6020	9103	7701	9067	7612	8227	13030	9763	6108	15822	16788	8818
PGR	6565	919	1621	801	31	143	21	2387	567	6031	619	380	1234	65	731	370	1889	811	728	3456	2223	2128	1877	3168	423	665	875	347	1213	1586	876	1245	404	1012	1076	1391	2930	1565	4562	1560	2053	2142
PHOX2B	797	9	50	0	0	1	7	119	49	190	29	0	16	0	35	0	34	0	26	362	120	14	90	291	0	4	5	1	3	38	74	47	19	105	41	37	23	41	331	11	19	78
PIK3C2B	5610	25453	15249	4189	7437	4181	357	44434	25425	446	20899	3023	3400	11453	14632	2890	8925	37	4829	28000	20781	19780	23655	30992	16426	24229	46337	21171	17862	39573	14263	21509	29180	27130	20717	16054	32167	24003	11778	34153	37983	16446
PIK3C2G	510	98	47	0	0	58	0	83	34	788	406	0	7	0	122	0	568	141	0	403	72	1183	139	303	5	31	4	1	223	37	73	62	56	142	96	69	37	104	542	37	37	219
PIK3C3	422	4737	2466	639	567	252	9	2432	1920	112	2624	526	908	153	441	137	2386	76	510	2414	2793	3573	4495	2448	2236	3400	3956	1814	3123	5144	1024	2643	2541	2636	2457	2826	5885	4356	1353	4625	4601	3789
PIK3CA	0	0	0	0	0	0	0	0	0	0	0	0	0	0	0	0	0	0	0	0	0	0	0	0	0	0	0	0	0	0	0	0	0	0	0	0	0	0	0	0	0	0
PIK3CB	0	0	0	0	0	0	0	0	0	0	0	0	0	0	0	0	0	0	0	0	0	0	0	0	0	0	0	0	0	0	0	0	0	0	0	0	0	0	0	0	0	0
PIK3CD	1128	3284	2122	325	610	150	63	3821	3183	109	5454	303	473	156	529	151	2782	6	555	1019	2569	1720	1266	1985	984	1274	3057	862	2304	3827	715	2212	2203	1618	1613	796	2527	3100	1372	4421	4792	1040
PIK3CG	3156	6456	2958	501	189	177	103	3362	3453	3618	8374	345	1375	246	1029	205	4024	511	2048	3924	7613	6351	5580	5191	2591	7549	5180	2130	8724	10849	2165	4838	2501	4156	3199	2606	5616	7240	3582	9642	11444	5142
PIK3R1	2140	32521	15670	50424	46938	28826	2134	36673	12584	7243	20988	30768	63041	18829	37175	23980	16651	2878	37866	31133	30271	23704	48327	23594	23380	36094	33371	19228	52206	30286	11684	23104	24751	24495	25743	36283	72486	41740	12883	73959	69021	18320
PIK3R2	7661	26370	13445	11476	29202	16971	1167	26550	19828	6720	11128	7488	11708	26108	33155	3419	5606	1231	17172	12071	9597	11099	7417	13194	6157	7961	14741	7857	6702	13713	3938	8999	8887	9547	4763	5338	11799	8488	3465	17081	19634	9086
PIK3R3	636	3046	1286	886	1759	447	14	2771	2337	629	2206	599	1023	1286	509	345	1795	386	1374	1925	2113	5294	2141	1582	1031	1349	2842	1154	1595	2499	870	3995	1590	1334	1161	1621	2555	2605	2165	3318	3470	2594
PIM1	5706	7384	15439	1337	898	2452	176	9390	4109	3232	5712	2014	2297	2066	2877	727	11040	334	2077	3461	3478	5473	2844	2845	2346	2049	5013	1951	2512	13355	1514	3207	4851	2307	1932	2176	3198	4000	5488	6147	5282	5046
PLCG2	1254	11694	3685	535	148	434	120	6683	7406	1006	17672	308	1377	1331	420	250	5848	634	2273	4185	7604	9646	6725	5794	3225	10610	10125	3474	15348	14000	2256	7189	4590	6372	5646	3180	6476	10172	4643	11961	12276	7041
PLK2	312	3911	3905	2904	2641	1035	123	2395	1734	260	1419	5118	1062	438	1654	766	3975	0	1335	1836	2645	2516	2631	1833	1493	2577	2268	976	1866	3337	795	2429	3715	1559	1337	1915	5384	2290	2102	3276	6144	2265
PMAIP1	415	2186	865	145	115	130	12	2179	1237	275	848	274	244	286	274	49	3314	1	96	933	490	533	897	662	405	846	938	335	1110	1227	386	468	1824	543	657	555	642	852	1560	1261	1162	1041
PMS1	2191	19720	3785	20	26	9	1	7649	3257	33	5482	13	2	7	36	1	5010	20	4	9174	5178	8972	13651	7883	6518	9135	10615	6243	15397	9829	2750	7827	11169	6854	4889	8767	12431	11825	6075	11942	11380	9209
PMS2	2417	11099	5097	6524	10291	8699	657	8181	4246	6903	5488	9621	8830	10577	14239	2500	5139	1131	5574	9363	7279	6885	9122	10015	6331	6758	9867	3934	7179	11560	3456	6158	6475	6800	4635	7065	12547	10708	4167	13292	14018	6348
PNRC1	1026	16069	11683	25119	14602	12500	1394	13871	7193	8349	8135	9320	25511	4603	48318	9551	13484	29	21634	4624	15302	15886	23178	6433	10443	15317	10443	7456	17173	18387	6942	9807	5064	8935	11330	13962	37963	18173	15864	17421	36246	13766
POLD1	4930	19274	6288	5918	10731	6217	573	20655	15508	4535	11530	5243	5450	13197	20265	1818	5536	694	10150	16396	6311	5907	6488	13304	5516	5962	11380	7574	7167	8187	3050	7504	12441	8467	4976	6428	5553	5956	2348	20314	8891	5710
POLE	19610	68094	13995	11766	33181	10031	1203	58500	33500	4443	36105	6915	16059	45228	24547	5711	15611	385	14896	44297	19593	29711	27561	41383	21955	27467	41499	25506	35251	38135	14771	27301	58253	29189	22121	27912	29843	27874	12037	55328	28752	22884
PPM1D	1006	5756	1825	5864	7203	2916	276	3762	3271	3759	3197	3074	3666	3281	4587	3390	2693	2383	3266	2773	2581	3469	3941	2487	1989	2832	2953	2006	3349	4294	1352	2727	2352	2292	1415	3021	5027	4122	1277	5357	4896	3325
PPP2R1A	7943	33208	24573	6576	5577	9472	476	60417	30615	8003	24227	5537	7605	11947	18057	2159	16962	713	14320	27088	27608	25212	21922	26936	15789	16226	36734	16792	13289	38497	8260	24344	22242	24755	12445	14023	25898	19499	10914	47344	44831	21041
PPP6C	1489	19350	8753	8683	5915	5523	339	12083	4567	818	8248	6049	5797	4507	9336	2837	7560	123	4647	14554	13497	19375	26530	13062	9903	13105	19391	8024	14556	22583	5902	16527	13168	13010	11915	18277	30465	17993	9679	39031	49708	17372
PRDM1	4422	24404	6736	2393	3511	704	224	11210	16256	3021	16499	1916	3865	503	1861	1908	9988	993	3983	5968	7582	16800	5193	6102	4933	10069	14600	5153	11882	19317	5264	8833	9840	7002	4766	6845	13008	12910	9010	16619	26780	5388
PREX2	850	4476	4152	666	182	51	23	3415	2215	341	5594	346	1125	177	221	177	3944	107	953	1253	4621	5915	2502	1641	1418	1882	2616	756	1921	4498	586	3254	1437	1084	1666	2400	7154	3671	1071	3473	3891	1793
PRKAR1A	3376	27473	19723	23637	21540	15725	1013	31655	20685	1512	15767	16622	16847	15608	14843	15448	22114	2091	15824	16379	18390	16906	25907	14355	11444	14937	30752	9135	15565	30308	7000	17227	16455	15602	16475	17302	31582	22504	12455	49692	41281	15109
PRKCI	0	0	0	0	0	0	0	0	0	0	0	0	0	0	0	0	0	0	0	0	0	0	0	0	0	0	0	0	0	0	0	0	0	0	0	0	0	0	0	0	0	0
PRKDC	80881	323365	67214	21667	10093	9115	304	196885	51680	461	120991	10341	9972	16689	15260	5446	105221	228	6390	128224	73983	94292	157130	98200	78779	87803	137924	65962	115254	93620	33475	107264	128958	85570	54397	116323	138897	98354	38892	260706	133136	112752
PRSS1	212	36	7	124	1	0	0	17	23	351	1118	10	3	7	112	5	1492317	4	31	146	427	83837	21	122	23	715	22	5	50	80	27	29	674	40	23	20	13	111	85	5	6	13
PRSS8	4961	22751	10929	3116	3507	9761	200	48899	15385	14159	24431	4951	6399	7205	7760	1045	6462	4	14577	10809	16713	28785	12038	14190	6317	7619	17190	8091	6150	39327	3514	22357	7986	14117	4078	7914	20615	10744	3308	20808	20097	15364
PSMD4	4451	31285	20562	25042	22016	23720	1515	28317	14606	3226	16074	19729	19059	25536	41809	7295	9810	830	22593	16625	13295	12696	15993	15586	8067	9120	21143	6823	8971	22126	2756	15997	15589	11648	6070	8852	18469	12621	4891	30603	34769	12600
PTCH1	9946	58218	19214	11140	20986	15603	2499	55902	19596	5841	39245	7660	21558	15473	50546	16216	12851	1941	25107	25120	52818	64246	43926	37643	29312	50698	66983	26811	41655	55882	22012	28184	23485	41198	34183	35145	102824	41873	24648	51355	93970	27371
PTEN	1556	32567	20108	87253	48302	37836	2023	13556	8327	2745	10805	51115	34507	18901	52124	28488	19424	1077	28807	15965	25073	32719	43723	16196	17519	26915	30560	14077	29668	41715	12888	23445	19042	17751	22413	33068	57722	39992	20136	45059	85476	29066
PTPN11	6189	56165	17229	35395	23815	14596	559	28658	18792	1404	18327	17302	16543	19913	20561	12468	22434	60	8197	20041	15890	25312	28278	14652	14119	15724	24458	8725	20801	24511	5877	21809	31681	13085	11015	22406	30686	23105	9348	48526	42722	19446
PTPRD	2486	95760	16839	52129	29046	10776	552	12870	2168	10082	20157	5703	12542	16625	63059	8112	2029	4273	16243	33989	36754	7292	58277	37710	16227	47309	71768	26415	50786	33762	16379	9769	10287	29555	29359	25862	65304	29663	9687	51242	58387	9353
PTPRS	4391	7993	15048	1823	921	819	117	13262	9261	2687	8669	1337	3725	337	1398	1212	16128	14	4185	3999	8941	8347	3424	3920	2273	2527	6719	2323	3980	8529	1188	3381	3586	3690	2532	2620	5270	7431	1353	6163	3869	2583
PTPRT	1194	203	197	130	19	8	19	352	111	5483	649	105	388	87	1174	223	221	3235	705	681	354	107	224	479	158	191	91	45	315	235	124	139	96	183	78	191	538	158	608	632	171	147
QKI	1709	8803	13758	16015	3712	5243	512	9456	8122	1932	6700	8778	13326	4449	5456	8536	10509	1353	9363	2035	7515	5555	4070	2748	1772	3356	4954	1420	4940	6517	1639	4159	6010	2557	2182	3125	8571	5170	2932	7642	10922	3101
RAB35	1253	3507	1892	2390	2959	2010	179	4569	4142	128	2500	1798	3042	5562	3702	948	2348	137	2802	2355	1849	2816	1996	1962	1695	1637	2980	1392	1651	3827	806	2149	3186	2172	1436	1538	2847	1909	1257	4311	3644	2002
RAC1	7667	51187	43323	36857	33217	42904	2852	30639	15636	1879	28530	59360	38222	59805	70119	12699	21730	5	29036	37220	37413	41957	35749	37485	25339	19884	43911	17168	17834	71421	8687	41036	32177	27618	9994	25315	54181	38608	10814	59056	59077	38768
RAD21	0	0	0	0	0	0	0	0	0	0	0	0	0	0	0	0	0	0	0	0	0	0	0	0	0	0	0	0	0	0	0	0	0	0	0	0	0	0	0	0	0	0
RAD50	4035	57098	12445	25928	21192	17116	644	26729	8050	757	26404	15309	10421	13352	17256	6535	21702	199	6012	24001	21840	37970	48838	22899	24976	32669	33495	17960	30185	49080	6685	30517	26800	19956	12515	29141	56376	44908	9452	38180	39411	34409
RAD51	85	639	72	306	494	106	13	468	263	308	263	240	111	272	464	40	196	0	193	454	226	251	251	319	121	136	210	187	217	179	92	340	419	234	108	364	171	184	99	951	375	297
RAD51C	610	3948	1098	6458	6540	2805	109	1389	805	3298	1161	2877	2452	2297	2710	1507	1068	1994	2346	1266	1144	1574	2143	1549	850	1065	1460	644	1597	1405	529	1740	1568	859	1089	1692	2675	1603	938	3164	3269	964
RAD51D	0	0	0	0	0	0	0	0	0	0	0	0	0	0	0	0	0	0	0	0	0	0	0	0	0	0	0	0	0	0	0	0	0	0	0	0	0	0	0	0	0	0
RAD52	238	676	390	1437	1805	797	73	837	588	382	398	417	1155	1528	1401	323	220	288	1168	519	274	235	212	586	169	218	597	300	213	508	87	285	576	437	128	131	225	262	118	210	125	236
RAD54L	3019	8545	629	492	1529	301	9	6117	3105	649	3064	549	510	1577	1146	157	1317	35	542	4020	1280	1763	1775	2655	1018	1322	1561	2013	2680	1048	769	2581	3143	1548	1348	2462	645	1280	845	5351	2014	1427
RAF1	3122	30021	18759	22160	25036	13500	1422	27000	12700	2187	14985	18066	23036	21940	38030	8507	14866	735	23790	22910	20791	24999	27765	20162	13227	19725	29815	13956	20800	30506	8888	22235	19520	18438	18557	18643	33584	23589	13766	54339	55384	18946
RANBP2	6965	129992	28349	14770	12907	7015	473	78189	37992	4606	43035	9910	6179	3773	12532	5775	59194	2786	5278	57755	44108	81607	117894	47644	47583	68488	95248	35271	79414	92879	25092	67012	124890	45772	38507	64634	104193	82556	25363	137765	108649	74192
RARA	2719	8079	11438	33728	8375	8319	506	32201	11200	4223	8615	4819	4442	6029	7387	3386	7191	527	7767	5074	6313	9468	6320	6867	4021	5649	7741	4278	3885	14536	2724	7086	6034	5837	3737	4127	9629	6611	3602	10543	12250	6130
RASA1	2880	28800	11177	6005	3904	3681	130	16816	8618	299	14643	4502	3049	2586	4703	1880	17703	59	2345	20641	18287	22556	38554	21253	16182	28360	39801	14295	26567	36957	11091	20821	22556	19818	16323	23808	48106	32576	10385	39209	42317	24400
RB1	2216	37719	9011	48691	27421	15837	843	9264	3523	1096	11143	25741	30845	14344	51571	6545	12895	103	11808	8808	12420	25398	23934	10079	11994	11554	12869	10151	12116	20628	4572	14749	9470	7593	5095	13455	17460	20405	6666	22773	19419	19885
RBM10	4388	28003	10997	1873	4344	3383	245	24363	19119	379	16101	1772	2828	4164	6642	910	9031	0	3663	16063	9604	14362	13960	15789	10094	12452	21160	10107	11642	25154	4888	10257	15852	12673	6820	9943	19083	14643	3522	25232	21993	10340
RECQL4	0	0	0	0	0	0	0	0	0	0	0	0	0	0	0	0	0	0	0	0	0	0	0	0	0	0	0	0	0	0	0	0	0	0	0	0	0	0	0	0	0	0
REL	692	7958	3904	1471	2778	1050	108	9283	3005	54	4440	1174	1125	955	2202	729	7039	2	958	5207	4855	5211	7864	5817	3808	7193	8254	3930	8383	9219	2964	5504	6019	5138	5558	5682	11841	8649	4828	10368	12665	5072
RET	1981	1173	753	1092	517	185	264	2141	1025	10786	1482	596	1794	60	1824	436	699	2933	3043	1411	979	4083	1349	1234	506	161	1080	301	672	1430	628	1196	4442	514	268	577	642	833	1286	1262	1086	345
RFWD2	867	12791	4253	6941	2366	2152	57	10381	3236	135	5029	3709	3315	2790	5948	794	4732	0	2770	7594	7238	9526	11794	7511	5789	7767	10620	4865	8052	11173	3818	7770	7012	6249	6163	8733	12392	10046	5556	16481	16136	8608
RHEB	1461	9017	3857	9299	12123	9314	126	5740	2395	72	3621	10649	3836	10780	12857	9681	5518	0	1615	5442	4600	6165	7222	5204	4205	3847	5829	2517	4807	7719	2893	4859	4335	3716	2646	7116	10194	7197	4814	11709	12607	5509
RHOA	8196	90312	61216	41008	33085	25920	2717	52620	35433	2002	48615	52013	41097	59563	59031	15561	30577	1210	38160	51842	62417	68005	57676	47286	30327	27302	70355	22672	31496	83778	8542	72427	64877	39991	16576	35895	64210	50002	19769	109384	93412	68377
RICTOR	4092	30086	16524	36935	26367	32509	1603	15765	5866	9981	17253	33243	43961	15633	34919	10918	18641	3318	21324	21110	22031	25369	43570	24031	16861	33600	37711	16813	34964	41659	11248	22555	24649	21580	25123	23088	55206	36269	14800	44691	53657	26136
RIT1	474	5436	3336	3354	2619	2250	126	3768	1555	1220	2220	2411	2691	1838	4052	843	1710	553	2075	2109	2759	1959	2930	2752	1249	1965	3410	1278	2267	3913	862	2420	2431	2335	1254	1686	3921	2386	1611	3737	6115	2196
RNASEL	1354	6447	5557	350	259	116	28	14614	4155	1361	6568	257	472	191	642	63	2362	250	603	5592	6044	8060	8053	6602	3459	6289	9460	3719	5219	13547	2366	7728	6089	6561	4140	5605	10715	8665	2550	7218	8473	6595
RNF43	37819	88877	4561	15707	37161	55828	2574	166849	46160	4984	51721	3809	15244	50119	47103	12656	16305	14	4896	116052	34328	16699	79118	107083	65621	117624	178972	85446	87884	82336	72295	31274	38443	103537	64264	55214	104410	96073	30074	96332	128205	16510
ROS1	917	521	2407	124	138	4	26	1741	813	5754	212	227	449	5	1569	23	116	6313	1142	1528	793	169	520	1263	101	198	135	108	257	487	427	371	184	409	375	691	176	280	1404	495	253	1040
RPS6KA4	1621	3015	2384	1398	2087	2703	163	3979	6390	867	3506	2093	2098	2614	2245	715	1760	130	1846	3300	1766	2760	1351	2499	1258	1801	3235	1561	1555	3362	1101	2407	1898	2040	982	1247	2140	1754	613	3185	2421	2008
RPS6KB2	1119	2807	1957	403	1248	970	38	2088	2515	8	2328	642	467	1297	1001	382	1192	0	886	2958	1415	2611	1709	2275	1019	1736	3532	1510	1951	3052	1304	1692	1845	2181	1752	1305	1988	1541	1356	4978	5881	1706
RPTOR	4116	12636	6456	646	1588	745	84	17423	11000	18	8262	301	812	1100	1010	245	7413	2	840	10976	5410	8585	8328	11077	6003	9144	14309	6330	8985	11975	5251	7558	9972	8762	8337	5789	10984	8714	4060	13219	10899	6769
RRM1	123	2649	295	18004	17079	7411	323	517	251	1587	868	17103	7295	11477	22925	4512	785	2341	5296	577	609	783	844	456	465	545	459	376	695	663	135	929	994	413	291	823	961	669	263	1653	975	719
RUNX1	11085	58396	97245	25687	23238	12374	2350	125578	51580	5568	36299	23876	12636	29305	57615	19592	46760	1951	17461	42352	20872	22117	30920	34981	17395	29561	52019	20110	39134	35317	21786	17006	51616	23431	15694	17236	32478	48104	13950	39826	31660	18961
RUNX1T1	2225	3437	9850	1697	546	288	64	5437	2272	1242	2410	903	2304	141	809	1150	2564	708	2031	1012	3944	2153	1487	1404	804	1173	1935	587	1889	3411	666	1679	1333	928	466	1654	4024	2130	1356	2803	3669	1004
RYBP	687	5570	3726	761	855	452	16	5121	2126	31	2934	477	583	365	906	150	2774	0	523	3562	5163	5855	7069	3795	3314	5095	5253	2775	5030	7764	2873	4184	4014	3476	5307	5190	9727	6293	5041	9602	13428	4132
RYR2	2464	4234	8880	631	169	67	54	11411	4122	3755	1842	215	1186	2103	870	115	11578	821	409	2221	6762	3117	3966	2818	1393	1151	1602	516	701	4114	911	2482	3037	975	1721	1938	3217	4741	2218	4156	1401	987
SDHA	11272	68267	37183	6184	8700	5722	686	42306	40423	2593	67231	3810	8909	8114	5921	2467	20516	870	9642	88094	69061	91418	78657	82005	40961	51600	95814	47419	45162	130857	16648	77298	54890	76305	23001	44423	97136	71691	18848	156963	86379	92128
SDHAF2	1092	4618	2944	1330	2397	1149	70	3814	2663	7	3489	1499	1335	1378	1412	649	2168	0	1077	3477	3556	4836	4919	3107	2453	3728	4483	2299	3575	5678	1690	3667	3759	3274	1775	3101	6333	4397	1505	8036	8597	3886
SDHB	2380	20256	9031	7409	7866	10252	541	11458	6848	318	11067	8263	6480	10682	10819	1302	6150	11	9371	14452	14666	23366	19590	12221	7751	9904	13872	8801	9616	20932	2389	15653	14222	12268	4651	10157	23250	12414	4745	40952	36978	14668
SDHC	2304	18917	8633	4660	2764	4228	140	15934	5928	157	8502	3661	2538	2369	5812	1361	6721	28	3183	13133	12522	19053	19284	11598	10431	10542	17773	9599	12524	21074	5701	17270	10858	13250	10662	14825	25806	19036	9141	35326	40144	13591
SDHD	2461	10930	11249	10332	5597	9158	597	12362	6820	4241	10420	8474	8839	5601	7690	1814	3873	1453	15333	15908	22329	16766	18757	16005	8655	10186	21804	10268	9604	22147	4724	15874	11621	15996	9656	10509	24724	11746	6716	46848	53430	14239
SETD2	12628	122299	41508	7988	12112	3736	459	84590	38591	1645	64359	4783	9010	7877	11537	4072	50695	1266	5823	73829	61843	91925	117016	75008	56132	92119	106516	49803	103902	120441	32994	73277	80733	64584	54487	77262	134332	114000	40465	151458	137744	71356
SF3B1	21212	279594	116334	180418	196311	139169	12912	149700	59141	7188	122216	174048	169820	136957	391882	55695	92852	5057	125581	156556	130477	203949	247478	160993	128125	209494	251560	100765	235220	297610	69124	181775	179480	147916	146696	144247	295631	252637	78534	268184	213980	173171
SH2B3	2171	6164	6655	1348	881	637	130	7939	6522	2188	6240	757	1169	1897	990	626	5204	153	1719	3446	3934	3395	3038	3994	1941	3347	5445	2076	3601	4517	3009	3306	5458	3578	2747	2421	5548	3388	3212	5894	9695	3907
SH2D1A	126	299	5	10	15	11	5	63	23	14	268	37	165	3	5	0	237	1	32	94	193	100	101	112	30	83	99	18	126	165	41	153	49	78	66	84	195	291	49	203	365	166
SHQ1	436	3794	1537	795	667	499	20	2444	1248	1434	1755	260	546	607	1056	112	1123	0	386	2383	2175	1746	2884	2446	1461	1829	2994	1268	1650	2611	612	1692	2305	1868	1231	1614	2806	2187	1137	4438	3677	2575
SLC28A3	8	143	67	42	74	30	6	165	142	143	196	30	44	549	622	6	132	0	50	519	156	140	113	342	116	123	375	157	339	378	163	87	499	219	244	105	59	373	107	395	185	182
SLIT1	0	0	0	0	0	0	0	0	0	2	0	0	0	0	0	0	0	0	0	0	0	0	0	0	0	0	0	0	0	0	2	0	0	0	0	0	0	0	0	0	0	0
SLIT2	1330	3090	27541	1900	33	519	34	6258	4279	195	3432	1003	2040	69	888	644	12372	919	1939	806	5615	3087	4083	1555	3241	894	5983	754	1893	3126	742	1132	2987	1104	1644	2367	5441	3202	1155	4499	4256	399
SMAD2	783	13998	9886	8560	7066	2526	228	9621	4169	644	5315	6747	5080	2076	7322	2449	7854	0	3336	10938	9930	13631	21194	9193	8463	12081	14867	7655	14187	18659	6402	10137	14229	9410	11995	14192	23414	16454	9324	33436	34883	13081
SMAD3	2446	11039	7497	918	2712	2175	272	13901	6628	3112	12356	1678	1827	2822	4806	496	11163	381	2395	7731	8993	10585	9249	8804	6233	7307	13346	7291	6819	25846	3797	10138	12316	8882	4364	6874	14611	13030	3663	12594	12434	9291
SMAD4	1859	16789	13889	21983	25070	20053	1285	10896	5441	4099	11240	16632	20488	8746	11282	5576	8250	4238	18692	13990	14769	13357	22750	15107	9464	15535	22184	10205	13017	26823	5987	12436	14865	13692	9191	11645	27131	16772	6521	34720	29200	12225
SMARCA4	32797	144235	58233	44188	119207	73831	6075	126415	104602	13744	67747	30953	49017	104811	165028	15897	43074	1008	57513	69955	33940	47611	50640	63490	36276	48004	88997	34004	46934	79979	17912	54200	79801	48976	24761	32280	59913	49661	16154	89705	64051	48447
SMARCB1	6896	26939	17097	18433	33210	18722	1266	17906	18313	4366	16618	11665	16772	28709	29067	8597	9136	432	17078	20685	16704	16399	19105	18219	10138	12767	26660	10772	13602	25963	4399	17656	21409	15342	7357	11795	20637	15954	5015	34395	32455	13198
SMARCD1	1768	7823	3177	1734	1554	987	103	6925	5206	14	5090	696	1301	1980	2944	308	3793	0	966	4068	3362	4779	4401	3363	3074	3641	4799	2466	3826	5626	1768	3894	6015	3335	1822	2872	5057	4908	1718	7758	6480	3422
SMO	2202	2739	8118	1023	2219	399	44	3448	2116	2054	2226	561	2109	142	947	368	1650	369	2118	1025	2661	1617	663	1297	568	758	1954	606	767	1925	634	617	1400	1155	885	669	1794	1035	1238	1522	1815	506
SNCAIP	1527	24863	1746	1436	409	272	17	8357	890	3104	3473	152	243	433	513	249	699	52	453	5764	2761	1748	6437	6202	4074	6453	15068	3700	6143	2563	2547	2365	8047	5541	4027	4142	5379	10168	3360	3994	2785	1545
SOCS1	1398	6546	1200	74	206	65	17	1865	4258	1109	3739	72	241	68	284	51	1537	105	563	1183	606	596	324	1080	322	1335	1502	833	1710	809	3709	1025	1706	596	1017	520	1155	1115	1368	778	3014	645
SOD2	1279	12581	4579	6578	7796	4625	632	10365	25178	345	7312	1853	6076	1706	7832	2107	14628	315	7969	4462	3641	2617	2867	3145	1462	3131	9508	2271	2305	5900	1465	3385	9680	3000	1616	1453	6893	2958	782	7829	7360	2940
SOX17	3237	360	1154	13	0	9	1	1143	1214	556	436	5	30	2	103	0	820	265	138	618	372	200	320	620	140	150	434	94	198	265	126	417	201	227	233	299	427	370	722	542	486	319
SOX2	0	0	0	0	0	0	0	0	0	0	0	0	0	0	0	0	0	0	0	0	0	0	0	0	0	0	0	0	0	0	0	0	0	0	0	0	0	0	0	0	0	0
SOX9	13616	67305	14759	4848	26375	22525	1951	88329	54061	3837	28541	6499	8483	55047	57011	6977	31210	310	11226	52615	25246	23577	78117	43265	40096	58563	81472	34662	50278	62181	28124	29060	43282	33962	34244	32927	71053	60542	21079	69069	70198	41803
SPEN	37553	158751	82445	6666	15621	7517	640	164826	109450	3559	98782	7708	5994	8258	18350	4250	78310	585	6355	76028	63968	102662	109979	76456	62024	90128	94027	61458	90373	130986	38282	80718	87990	69663	48996	77558	159195	110195	40477	165599	141487	75083
SPINK1	103	21616	3580	16812	3531	8498	639	3727	1285	506	15774	2241	27126	7280	255	3000	152860	17	6504	24936	12865	6058	18414	24379	9008	13802	51247	10176	16133	4918	8271	8031	18975	28428	13281	13837	66901	23722	9757	69043	109831	2381
SPOP	2081	11076	7157	543	334	516	25	6963	3255	39	6433	365	933	452	375	142	3756	289	1149	5491	7073	4831	7059	5343	3129	4346	7090	3210	4267	7252	1628	5479	4309	4680	2563	4066	7385	5000	2212	10431	11346	4633
SPTA1	386	5	61	0	0	1	2	25	39	472	19	3	1	1	141	0	105	665	2	552	96	13	101	423	8	14	29	3	11	55	109	66	24	171	21	44	51	76	532	20	19	72
SRC	7311	26479	22157	9346	10000	25480	1214	28972	15495	8342	19792	9216	16552	7944	14528	4220	6908	531	21790	14368	12114	13756	11358	19805	7356	14601	26703	9208	11259	23222	7140	15794	15621	15793	10421	7812	16654	12468	4428	15060	16535	12207
SRD5A2	86	0	0	0	0	221	6	1	10	81	1	0	0	0	29	0	2	774	0	20	5	0	5	35	2	0	3	1	0	4	3	1	2	13	8	2	1	3	20	0	0	2
SRSF2	0	0	0	0	0	0	0	0	0	0	0	0	0	0	0	0	0	0	0	0	0	0	0	0	0	0	0	0	0	0	0	0	0	0	0	0	0	0	0	0	0	0
STAG2	6170	92498	39591	100180	97263	78683	2609	37585	12527	1592	34512	81451	81260	84250	112601	23971	31872	774	38576	34762	45664	51931	79209	32991	39848	45278	55116	23617	45194	79662	13818	44862	40698	33783	26940	50329	85796	61270	26480	81768	89471	49248
STAT3	9086	92729	50904	9051	10048	5787	471	46566	40506	441	89140	5026	10294	4718	9146	3353	34007	45	9879	49090	50197	41668	45156	44231	20608	40446	49541	27527	32496	64407	11392	51705	43590	37332	18589	22512	68126	47079	13324	78983	69321	42809
STAT5A	1486	5294	4601	934	1488	1346	114	5340	3399	254	5210	610	1246	518	1231	712	2586	134	1430	3815	4499	4455	3143	4011	2204	2418	4262	2641	2392	5549	1278	3734	3943	3449	2022	1747	4381	3606	944	5853	5220	2053
STAT5B	3064	10225	10102	3951	5883	4231	219	9528	7516	474	7832	2475	4340	2986	4327	1901	6643	87	3085	5525	6335	6329	6846	6500	4296	6343	7059	3822	6221	11499	3029	6265	5378	5411	3932	4767	9444	7364	2453	12966	10897	4853
STK11	6002	18228	10690	13261	22626	13371	2003	25774	20647	8124	14973	10863	14961	21949	20652	5331	8378	928	22489	14813	9343	11051	9038	14990	8044	10907	21353	9672	7881	18697	5168	8905	11721	12544	6326	7682	13047	10947	4402	21643	21073	8297
STK40	5145	11042	7360	1412	2118	2569	165	16862	7495	457	7024	2681	2500	2176	5416	1655	6870	7	2715	9071	6507	7172	5393	7644	3155	5147	12732	3310	3760	11981	2929	5812	7355	6365	3344	3901	6200	4734	3488	17065	13506	5928
SUFU	1468	4720	4685	2515	3433	2881	361	4785	3875	1249	3525	1464	3330	4114	5217	1095	2320	119	3825	3502	3539	2390	3349	4328	2223	2564	5605	2285	2514	5057	1303	3074	3298	3612	2740	1912	4342	3410	1942	4847	5411	2655
SUZ12	393	6690	855	1913	1679	1263	55	2589	1191	5	1975	1097	1337	1172	1077	532	1920	0	669	2283	2180	2884	4255	1851	1590	2868	2205	1582	3229	3052	978	2315	2604	1941	1763	3062	4434	3080	1232	5673	5187	2382
SYK	2709	31226	8596	21872	23956	28367	1948	53638	12301	4296	25963	16022	13160	30187	56704	10097	8804	2213	20054	22160	18866	25349	26299	22112	16621	17929	31467	14140	17220	33828	6631	20016	21862	19460	9635	16985	30423	24774	7413	38977	35084	17160
SYNE1	4557	15828	28703	1646	193	151	38	32450	17001	1438	17830	846	2610	70	600	361	49875	707	1159	7422	17282	15915	14690	10173	5122	10709	12742	3582	12602	19259	3244	11348	13437	7393	9721	10837	19638	17174	11524	39310	23373	7644
TAF1	6755	39605	14808	3666	8584	5553	598	34464	15786	598	19984	4072	8294	11817	12815	1475	15431	612	6302	16575	13763	18879	26074	15391	19135	21067	26543	12522	23952	27860	8341	17520	17953	16810	16059	18528	34583	26094	8545	27897	25396	16303
TBX3	1565	7142	6929	1402	2889	2536	435	8781	3041	2938	13762	823	374	4319	10169	534	2406	364	668	23129	7592	5246	20476	24071	15033	20611	32539	13330	15677	13347	12263	8596	9225	22667	12862	17387	30258	25612	7200	20168	25340	3449
TCF3	2807	12432	4538	568	1212	949	106	13248	11954	1119	5847	232	524	1105	1162	169	4625	102	1066	6915	2850	5890	6177	6335	3956	5923	9702	3744	6814	8165	2680	3759	7414	5638	3362	4676	6193	5767	3292	11532	10262	4927
TCF7L2	3268	20415	11069	7713	18281	8768	1352	15163	15119	216	17531	12797	5094	9915	14579	7731	13300	643	7879	14524	10184	29563	19135	13626	13283	14984	24367	12213	17485	42441	15245	18360	16942	16105	19071	20547	39228	24323	12617	27326	23171	17638
TERT	3310	2037	57	40	101	107	16	2196	2230	2202	684	40	20	60	372	124	231	19	132	2405	350	243	498	960	169	275	299	411	996	336	370	489	3040	351	444	211	170	349	833	1843	248	240
TET1	1812	3798	2559	815	1509	150	58	2060	2065	4782	1708	347	1004	131	1820	1003	1403	1747	899	1979	2481	4400	3307	2087	985	2201	2391	1336	3138	3682	1738	2047	3677	1713	2130	1918	3580	3690	4095	2630	3819	1453
TET2	4817	47164	27781	59000	102293	25608	3700	30867	26563	41624	30475	45270	37293	16658	97163	37731	33540	8618	40420	44727	40970	62076	76465	50139	35792	78702	71138	37396	90988	84113	35782	53351	47461	46137	56632	58337	119748	90456	44877	83099	100995	49720
TGFBR1	1438	13029	13375	8592	3736	1660	283	15853	6552	491	6061	4446	5224	1863	6262	3138	6015	1853	4153	5079	7168	5801	8999	5152	3645	4773	8089	2841	4955	7785	2497	5158	6162	3966	3225	5189	8563	6485	4878	16220	13943	8145
TGFBR2	11016	27826	31390	12959	7148	1896	886	37136	13911	1171	34163	12382	14696	14537	12383	6115	25412	166	12652	23393	37180	28358	32195	26726	19322	19430	46630	13319	15784	57526	8929	34004	21298	20541	11522	17168	39759	34499	9939	58104	52107	22071
TMEM127	1755	6804	7382	4592	3055	5183	289	12141	6892	2415	6753	3950	3546	3787	7390	1475	5469	947	7474	4755	5861	7796	5247	5145	3157	3793	7169	3232	3047	11968	1860	5782	4484	5222	3411	3335	8315	5252	2607	10999	10819	5625
TMPRSS2	6855	17134	5728	10395	34698	12938	1397	17419	9237	5357	18893	12257	13109	23577	24014	10055	5335	866	31365	15281	14322	24399	14220	16566	7255	13872	19729	9648	10609	44371	6375	19258	14238	18631	10285	10599	28543	15007	4875	25921	39282	25802
TNFAIP3	6609	41117	11439	3354	5002	3642	347	18933	55403	1797	18944	1330	5042	2049	5486	2363	37010	243	4808	12953	13361	11279	11192	10640	6951	22320	26789	8595	11810	21696	5528	11942	23405	9105	6863	7471	20485	18963	6030	17651	23350	7188
TNFRSF14	1886	5107	5452	922	3035	4428	380	9173	5871	458	8124	1027	2113	1223	3059	342	3013	1	4241	6044	4873	5326	4211	8589	3439	4849	8470	4405	4007	12572	2642	5763	5276	6375	3004	2559	5360	6639	2001	6444	7194	6126
TOP1	13047	94132	15786	68108	78720	86764	2172	40645	18394	2172	35473	58525	48298	45819	80341	24836	27396	606	31931	20456	20074	41289	30775	16814	13746	18795	26177	10857	20515	40649	4064	29520	27386	14853	7924	18521	33226	24845	8285	37218	30638	29047
TOP2A	5174	63095	1094	10853	7353	4313	37	122072	11368	331	13939	6224	1617	4285	6753	908	8393	213	1991	22032	11303	10366	16009	16087	6658	7414	8127	10982	15477	10653	3037	21487	26042	11224	6486	20440	6563	8865	5072	46226	16891	10708
TP53	9268	35120	15268	11629	38921	16424	1706	28758	20627	4635	21244	11294	21910	21001	53654	9671	6842	1629	15344	29731	19326	15876	28354	28744	17389	17677	33760	18427	18196	33019	7218	18309	34609	22186	9485	16110	29208	21289	5551	51888	43186	21130
TP63	0	0	0	0	0	0	0	0	0	0	0	0	0	0	0	0	0	0	0	0	0	0	0	0	0	0	0	0	0	0	0	0	0	0	0	0	0	0	0	0	0	0
TRAF7	8657	44626	27331	1888	2738	1832	182	57720	26915	501	26086	2176	1922	2022	4575	591	16663	7	3708	32590	19852	28122	21802	27408	15043	18060	42851	18496	17210	42922	9862	25333	37385	22565	13236	15823	25183	22688	13429	55718	66634	21596
TSC1	6756	28284	15072	14907	21184	17131	1692	27617	11840	7525	15802	10263	19028	13461	29507	8659	11157	1886	16407	24350	19772	21172	29079	30543	15848	30449	36536	19262	35197	41891	11799	21280	22990	29671	23965	20404	40638	29729	10303	25945	41154	23353
TSC2	23189	68918	46783	27335	56140	52927	4775	153182	57485	10488	56713	32075	40255	48624	82317	18237	28829	222	51447	65144	43347	42276	58702	71842	38910	59975	111051	48073	51418	101456	33353	46942	57805	61032	37092	36964	74249	60994	22991	88863	84390	38279
TSHR	741	849	252	152	260	209	44	644	360	4744	1427	62	454	81	1002	112	502	2284	531	1301	1109	551	953	2020	481	565	1370	594	727	1057	459	669	906	951	4123	433	645	1304	3746	383	421	804
TTN	12132	24982	79976	105	32	10	7	26553	20270	933	35660	46	255	9	174	36	125312	2667	174	26176	19224	57634	24504	42577	30212	54480	19596	6719	43908	60761	16392	42178	11841	28042	56142	41801	56745	90229	45610	55993	16386	46586
TYMS	2402	1381	562	5908	6233	3289	278	1974	2051	2364	1280	5145	1816	2172	5394	1509	586	2	4007	1686	947	1085	824	1216	447	1111	641	638	1431	629	471	1487	872	803	667	1149	614	448	691	2264	1313	437
U2AF1	4833	24612	8575	8424	9812	3493	321	24645	13618	310	14638	4751	4786	7713	20474	2836	27162	1	5383	19333	9405	22457	29631	17484	16461	23603	24241	12354	25965	25052	13857	17972	21873	14795	14792	21208	24206	32404	11909	26306	16881	20410
UGT1A1	176	74	137	132	21	496	39	396	64	2537	746	73	71	73	325	45	56	5	313	697	451	2469	469	458	321	204	368	461	294	1570	248	481	135	491	253	358	370	622	345	269	56	248
UGT1A9	0	0	0	0	0	1	0	0	0	2	0	0	0	0	0	0	0	0	1	0	0	1	0	0	0	0	0	0	0	0	1	0	0	0	0	0	0	0	0	0	0	0
UMPS	0	0	0	0	0	0	0	0	0	0	0	0	0	0	0	0	0	0	0	0	0	0	0	0	0	0	0	0	0	0	0	0	0	0	0	0	0	0	0	0	0	0
VEGFA	41381	129592	143780	17123	56164	33057	1608	163696	124391	15047	70535	18193	25149	29616	95189	10582	98851	598	9579	32934	23714	44282	46858	34949	36019	40599	76488	29551	33376	97550	34569	32222	87146	35904	30585	31197	48696	65481	40755	31695	27611	73501
VHL	2175	15728	6969	5073	5904	3384	494	13132	7522	3557	8316	3921	5429	6191	9896	1474	5805	137	6058	9014	7366	9791	10651	8132	6244	7643	11944	5547	8871	14261	4796	8130	10249	7761	5973	8030	11831	11504	5178	18643	20309	7387
VTCN1	46	0	342	0	3	15	0	1	14	1006	3	7	0	1	201	0	170	14	17	74	14	15	3	68	1	1	2	5	0	8	16	15	0	21	14	5	4	22	103	4	4	1
WISP3	103	299	34	1350	21	122	149	11	441	529	12	1594	172	8	205	602	15	966	149	150	53	107	263	128	257	19	531	46	34	66	143	103	1135	80	43	98	51	341	71	24	18	372
WT1	1407	1932	1314	771	59	34	2	649	268	971	92	140	85	30	628	94	895	286	59	203	68	13	32	199	35	14	11	1	9	25	63	15	15	67	46	23	26	49	368	16	28	15
XIAP	1084	9949	5034	2646	1907	1973	93	10457	3615	1297	4956	2539	2919	2805	2625	419	7009	666	2074	4687	4796	10055	9133	4716	5592	5999	7432	3185	7173	12164	2877	6495	6049	4676	4289	7005	9600	8953	5380	9074	9907	7156
XPC	597	1424	1147	280	520	305	104	1860	1163	1082	1740	232	687	523	842	171	729	8	853	872	754	655	647	1115	481	667	1129	555	618	1311	194	581	715	874	190	380	859	769	325	841	576	608
XRCC1	129	759	485	3045	9576	4948	434	1580	1038	1179	613	4182	4107	7188	12413	2897	566	410	5377	670	429	365	546	572	360	370	926	366	366	802	224	415	728	550	291	434	663	415	92	957	986	370
XRCC2	465	3580	223	2391	2596	652	27	2116	670	4107	758	1186	750	2381	3649	941	990	296	545	2129	515	910	1267	1533	553	630	738	680	1841	398	516	902	1868	786	268	1297	358	731	421	2381	687	875
YAP1	9027	40625	28307	40715	34669	36624	2019	36561	17689	5913	21786	49690	32719	30987	43959	13648	21790	1395	20930	30412	19307	18230	33402	28436	16225	24722	44255	18308	23064	43374	10022	42358	25926	25215	10699	18981	38180	34722	7745	40321	37846	16272
YES1	3069	11491	6606	7747	5296	4777	229	9359	4288	545	5652	4949	3017	2716	3838	2431	9279	576	2668	9305	10084	13203	19259	7800	9199	12099	13482	6473	13952	16162	6301	9438	10036	9704	10113	20364	25974	14498	11847	24689	33349	14548
ZBTB2	1405	6204	2681	2310	2664	1921	100	5014	2479	2841	2587	1792	1359	1878	5238	888	3484	1159	1384	3691	3016	3018	4314	3065	2420	3703	4240	2120	3989	4595	3080	3049	3029	2898	2861	3619	6544	4347	2779	9104	9276	2614
ZFHX3	24725	76991	83608	3548	1810	3324	382	123903	42916	3372	39742	2082	3442	5811	10620	1297	51481	1709	3726	72552	53720	34917	84655	82674	37660	75599	108576	56758	69590	90560	42573	49921	45712	83780	44545	52139	134050	77266	26699	89128	105808	51892
ZNF217	16527	65979	28866	5353	6907	14509	332	69023	21680	1828	33830	6978	5298	5941	9045	4949	20951	269	4117	28733	34060	44626	38708	38557	22486	36541	48932	21823	39729	74446	16121	36282	35061	32862	22890	27438	62411	50980	16558	62466	60159	34507
ZNF703	2695	3791	5342	4495	9580	24428	763	14642	8791	2384	3565	4417	2615	8405	6678	1842	12919	763	5615	9698	3250	6813	15126	11136	9468	11934	16304	11268	11304	12931	13439	7950	8224	11819	19327	17452	26782	14951	16243	25887	36455	6438
ZRSR2	70	447	190	2209	3970	2241	104	519	399	221	296	2004	1534	1432	1851	958	289	221	692	182	212	242	218	163	154	311	400	127	257	371	86	250	222	194	153	413	616	368	103	264	632	281
