# Supplementary material for: Molecular characterization of colorectal adenoma and colorectal cancer via integrated genomic transcriptomic analysis
Source: Front Oncol. 2023 Jul 21;13:1067849. doi: 10.3389/fonc.2023.1067849 (PMC10401844; doi:10.3389/fonc.2023.1067849)
Supplement: Supplementary file 6 [file Table_5.xlsx]

## Sheet: DEGs_1_0.01
DEGs between colorectal adenoma and cancer.
gene_id	baseMean	log2FoldChange	lfcSE	stat	pvalue	padj
XRCC1	2068.85	3.55317	0.337004	10.5434	5.44843e-26	2.6098e-23
IGF2	2600.35	2.93748	0.2804	10.476	1.11312e-25	2.66592e-23
RRM1	4182.46	4.24549	0.409532	10.3667	3.51504e-25	5.61234e-23
ARID2	18615.5	-1.83305	0.1887	-9.71409	2.62595e-22	3.14458e-20
IKZF1	1855.04	4.3778	0.45483	9.62514	6.26208e-22	5.99908e-20
ASXL1	32854.6	1.72408	0.180706	9.54077	1.41773e-21	1.13183e-19
CDKN1C	393.456	3.56143	0.376194	9.467	2.87998e-21	1.97073e-19
PDGFRB	22558.5	2.38608	0.263652	9.05011	1.42829e-19	8.55188e-18
MSH3	8045.82	-1.85362	0.211968	-8.74481	2.23388e-18	1.18892e-16
ZRSR2	730.926	2.90373	0.335237	8.66174	4.6461e-18	2.22548e-16
MAP2K2	21692.7	1.89479	0.219915	8.61598	6.93457e-18	3.01969e-16
DICER1	16185.2	-1.65474	0.196809	-8.40784	4.17615e-17	1.66698e-15
FGFR1	9601.74	2.03239	0.244261	8.32055	8.75595e-17	3.22623e-15
CSF3R	4934.1	2.4098	0.291829	8.25759	1.48645e-16	5.08577e-15
MTHFR	1550.12	2.19088	0.267287	8.19675	2.46965e-16	7.88641e-15
ERRFI1	13215.1	2.42288	0.299901	8.07893	6.53376e-16	1.95605e-14
BRD4	29725.1	1.46733	0.18298	8.01911	1.06513e-15	2.91999e-14
DNAJB1	9540.35	1.59604	0.19912	8.01546	1.09728e-15	2.91999e-14
CYP1B1	650.712	3.22145	0.402335	8.00689	1.1765e-15	2.96602e-14
DDR2	8633.45	2.38348	0.302528	7.87854	3.31226e-15	7.93287e-14
RAD52	564.807	2.25955	0.287954	7.84692	4.26386e-15	9.72566e-14
INHBA	4162.32	2.50658	0.325995	7.68901	1.48274e-14	3.22833e-13
PIK3R2	10722.9	1.23764	0.166382	7.43856	1.01791e-13	2.1199e-12
ETV1	2212.46	2.39404	0.326932	7.32274	2.4296e-13	4.84908e-12
BARD1	5226.32	2.02226	0.278495	7.26139	3.83131e-13	7.34079e-12
CDKN2A	1114.75	3.25356	0.448895	7.24793	4.23204e-13	7.50796e-12
SDHA	33134.3	-1.661	0.229158	-7.24827	4.22119e-13	7.50796e-12
QKI	5579.97	1.52949	0.211951	7.21624	5.34466e-13	9.14319e-12
RASA1	12379	-1.65274	0.230738	-7.16283	7.90261e-13	1.30529e-11
KLF4	13726.5	-1.55938	0.224736	-6.93874	3.95613e-12	6.31662e-11
ID3	1555.66	2.52918	0.370458	6.82718	8.6602e-12	1.33814e-10
AKT2	16885.6	1.11682	0.165728	6.73889	1.59605e-11	2.38908e-10
TYMS	1822.18	2.20069	0.328183	6.70568	2.00473e-11	2.9099e-10
PPP6C	9301.48	-1.08202	0.161643	-6.69385	2.17369e-11	2.97484e-10
SETD2	41490.4	-1.64239	0.245339	-6.69437	2.16607e-11	2.97484e-10
BRCA2	24892.8	2.43747	0.36642	6.65211	2.88926e-11	3.7585e-10
NFKBIA	12137	1.35683	0.203992	6.6514	2.90323e-11	3.7585e-10
NCOR1	38313	-1.49192	0.22726	-6.56483	5.20905e-11	6.56615e-10
WT1	351.799	3.72626	0.568134	6.55877	5.4253e-11	6.66338e-10
CXCR4	10142.5	1.91575	0.293339	6.53085	6.53962e-11	7.8312e-10
LYN	7493.28	1.32534	0.204051	6.49516	8.29435e-11	9.69023e-10
CBL	10932.9	1.12157	0.175659	6.38493	1.71479e-10	1.95568e-09
CSF1R	10317.6	1.21949	0.192282	6.34219	2.26521e-10	2.4112e-09
MSH6	27159	1.38585	0.218728	6.33598	2.35831e-10	2.45572e-09
CDKN2B	1773.56	2.4664	0.390533	6.31548	2.69329e-10	2.74487e-09
NSD1	24908.7	-1.36855	0.217256	-6.29926	2.99072e-10	2.98449e-09
SDHC	7981.5	-1.37865	0.219031	-6.29428	3.08828e-10	3.01895e-09
NTRK3	995.491	2.65605	0.424738	6.25338	4.01665e-10	3.84795e-09
EZH2	8970.21	1.61832	0.259585	6.23425	4.53957e-10	4.18164e-09
FAM46C	11520.4	-1.69149	0.272736	-6.20193	5.57749e-10	5.04079e-09
IGF1R	24698.7	1.0533	0.170189	6.18899	6.0549e-10	5.3557e-09
RAD51C	2329.26	1.9018	0.3075	6.18472	6.22138e-10	5.3557e-09
TBX3	8382.04	-1.70379	0.275528	-6.18371	6.26137e-10	5.3557e-09
CALR	117135	1.28783	0.209429	6.14922	7.78662e-10	6.54349e-09
DNMT1	28759.7	1.15713	0.188761	6.13013	8.78074e-10	7.25168e-09
CD274	626.236	2.41864	0.39922	6.05842	1.37468e-09	1.10481e-08
NCOA3	16116.4	1.37055	0.227856	6.01498	1.79906e-09	1.4127e-08
RYBP	2650.96	-1.83312	0.307056	-5.97001	2.37246e-09	1.83292e-08
ARID1B	26342.9	-1.11337	0.186671	-5.96432	2.45655e-09	1.86776e-08
YES1	7607.87	-1.0231	0.174035	-5.87868	4.13551e-09	3.09517e-08
PSMD4	13591.6	1.01728	0.173777	5.85392	4.80124e-09	3.49634e-08
TOP1	28112.5	1.48731	0.254095	5.85336	4.8175e-09	3.49634e-08
MAP2K1	5745.52	1.1632	0.199866	5.81993	5.88718e-09	4.20889e-08
MAP2K4	2012	-1.2312	0.212061	-5.80589	6.40261e-09	4.51008e-08
BRCA1	14045.9	1.8618	0.321672	5.78789	7.12761e-09	4.948e-08
RANBP2	36174.4	-1.32712	0.230502	-5.75751	8.53621e-09	5.75894e-08
MLH3	10456.2	-1.95191	0.34089	-5.72594	1.02863e-08	6.84327e-08
FH	10031.6	-1.09571	0.196693	-5.57065	2.53787e-08	1.66526e-07
AURKA	4973.27	1.61477	0.292285	5.52464	3.30166e-08	2.13716e-07
AKT3	3922.11	1.80792	0.327688	5.51721	3.44414e-08	2.19966e-07
PIK3C3	1640.15	-1.31521	0.241534	-5.44522	5.17407e-08	3.26102e-07
RARA	6637.27	1.00176	0.184705	5.42358	5.84154e-08	3.6339e-07
BCL2L11	2629.93	1.1402	0.210689	5.41175	6.24129e-08	3.83279e-07
PPM1D	3534.24	1.30674	0.243233	5.37237	7.771e-08	4.71179e-07
SOD2	4246.81	1.28208	0.2425	5.28694	1.24382e-07	7.44738e-07
APC	35799.7	1.54953	0.293929	5.27179	1.35101e-07	7.95358e-07
ASXL2	11595.5	-1.22395	0.232427	-5.26593	1.39478e-07	7.95358e-07
JUN	42112	1.31793	0.250156	5.26842	1.37601e-07	7.95358e-07
NBN	13531	1.4495	0.275256	5.266	1.39432e-07	7.95358e-07
CTLA4	995.886	2.10328	0.405632	5.18519	2.15795e-07	1.21607e-06
FAT1	276923	-2.11435	0.411974	-5.13223	2.86325e-07	1.57644e-06
FGF19	80.5449	3.60914	0.703148	5.13283	2.85424e-07	1.57644e-06
CDK4	11533.1	1.40018	0.275974	5.07359	3.90372e-07	2.12486e-06
BCL2	1980.55	1.65584	0.327536	5.05544	4.29406e-07	2.31107e-06
AXIN2	37390.6	-1.59605	0.316563	-5.04181	4.61147e-07	2.42702e-06
EP300	27469.3	-1.5842	0.314342	-5.03975	4.6615e-07	2.42702e-06
KCNJ5	364.248	2.50424	0.496754	5.04121	4.62594e-07	2.42702e-06
RET	2385.43	2.40215	0.479725	5.00735	5.51859e-07	2.84237e-06
WISP3	569.648	3.04652	0.612347	4.97514	6.51988e-07	3.32237e-06
CDA	288.089	2.70164	0.552774	4.88742	1.02168e-06	5.09778e-06
FOXA1	4410.78	-1.53724	0.314399	-4.88945	1.01118e-06	5.09778e-06
MGA	21364	-1.22707	0.251521	-4.87858	1.06852e-06	5.27652e-06
CENPA	352.307	1.68902	0.348358	4.84851	1.24393e-06	6.08001e-06
PAK3	222.809	2.29234	0.48133	4.7625	1.91205e-06	8.97916e-06
CDKN1B	5921.34	1.02862	0.216572	4.74957	2.03854e-06	9.48022e-06
MMP2	6258.31	1.84485	0.394239	4.67952	2.8755e-06	1.32439e-05
ERG	1384.32	1.40573	0.30079	4.67346	2.96173e-06	1.35111e-05
IRS2	4029.92	1.3603	0.293944	4.62774	3.69669e-06	1.63955e-05
FANCC	2737.78	-1.29629	0.282138	-4.59451	4.33773e-06	1.88888e-05
NTRK1	454.774	2.32251	0.507892	4.57284	4.8116e-06	2.07636e-05
SMO	1387.94	1.28065	0.283573	4.5161	6.29887e-06	2.69389e-05
FGF14	104.892	2.47031	0.554884	4.45195	8.50952e-06	3.5444e-05
REL	3526.83	-1.18434	0.266925	-4.43698	9.12301e-06	3.76718e-05
XRCC2	1246.94	1.44394	0.331356	4.35766	1.3146e-05	5.24745e-05
FGF10	197.522	2.04048	0.472607	4.31749	1.57813e-05	6.14574e-05
MED12	24696.4	-1.62204	0.377752	-4.29394	1.75531e-05	6.72635e-05
PIK3C2B	13680.8	-1.03497	0.244103	-4.23991	2.23608e-05	8.50067e-05
ATRX	86222.4	1.04022	0.247134	4.20912	2.56372e-05	9.66947e-05
SMAD2	7690.65	-1.08553	0.261392	-4.15286	3.2834e-05	0.000121919
IL7R	4564.02	-1.51335	0.370447	-4.0852	4.40396e-05	0.000158609
BRIP1	5474.82	1.27832	0.320323	3.99073	6.58713e-05	0.000235465
ELAC2	9385.63	-1.65271	0.415564	-3.97704	6.97794e-05	0.000247588
MST1R	11645	-1.26503	0.319502	-3.95937	7.51478e-05	0.000264675
EPHA3	955.407	1.4439	0.36856	3.91768	8.94039e-05	0.000310322
NF2	6956.08	-1.08158	0.278796	-3.87948	0.000104682	0.000355621
KIF1B	18446	-1.42785	0.370151	-3.85749	0.000114557	0.000383725
RNASEL	3368.92	-1.30126	0.337252	-3.85843	0.000114117	0.000383725
ZFHX3	35602.5	-1.27861	0.331762	-3.85398	0.000116212	0.000386567
CCNE1	1631.39	1.06933	0.277637	3.85153	0.000117381	0.000387762
EXT2	11296.5	-1.15469	0.30599	-3.77363	0.000160889	0.000517219
PDCD1LG2	237.581	1.56123	0.418841	3.72749	0.000193396	0.000605467
GREM1	6109.53	1.55791	0.419921	3.71001	0.00020725	0.000644627
NOTCH3	12787.6	1.54086	0.417219	3.69317	0.000221472	0.000680032
CUL3	10393.3	-1.00988	0.27569	-3.66311	0.000249174	0.000750657
CTNNA1	37134	-1.12594	0.314122	-3.5844	0.000337849	0.00100515
NOTCH4	2965.78	1.2616	0.354202	3.56181	0.000368313	0.00108234
CBFB	3243.36	1.03715	0.292025	3.55159	0.000382905	0.00111836
LRP1B	1052.79	1.91595	0.544004	3.52193	0.00042841	0.00122879
IGF1	845.465	1.19139	0.339077	3.51364	0.000442013	0.00126026
IRF4	2832.67	-1.36782	0.391193	-3.49655	0.000471324	0.00133588
ABCB1	651.154	-1.1235	0.322137	-3.48764	0.000487308	0.00137306
ESR1	403.421	1.45704	0.422148	3.4515	0.000557473	0.00152236
PMS1	4252.83	-2.04663	0.598924	-3.41717	0.000632747	0.00170273
AXL	3646.14	1.14326	0.342376	3.33918	0.000840253	0.00223601
CCND2	24597.9	-1.11083	0.337276	-3.29353	0.000989379	0.00260392
MET	66534	1.02743	0.320137	3.20934	0.00133042	0.00337179
FLT4	972.982	1.37061	0.43489	3.15163	0.00162362	0.00400884
PDPK1	5250.24	-1.10507	0.351295	-3.1457	0.0016569	0.00407004
DHFR	1669.88	1.12288	0.359321	3.12502	0.00177794	0.00429505
ERBB2	98182.5	1.03155	0.330207	3.12396	0.00178438	0.00429505
TRAF7	13756.8	-1.06733	0.345802	-3.08652	0.00202515	0.00482611
CYP2C8	41.5796	1.84874	0.604147	3.06009	0.00221272	0.00524699
HIST1H3C	5535.03	-2.21522	0.741334	-2.98815	0.00280672	0.00646356
SRD5A2	21.8192	3.15397	1.06138	2.97158	0.00296269	0.00675775
ROS1	793.059	1.59555	0.541588	2.94606	0.00321851	0.0072902
RPTOR	4797.03	-1.0905	0.370251	-2.94529	0.00322656	0.0072902
CYP2C9	230.582	1.53134	0.523096	2.92746	0.00341744	0.00764932
H3F3A	5596.85	-2.02839	0.709023	-2.86083	0.00422537	0.0091165
HSD17B3	70.9733	-1.53889	0.538184	-2.85942	0.00424422	0.0091165
HSD3B1	200.445	1.8964	0.666051	2.84722	0.00441023	0.00934734
HIST3H3	128.096	1.38583	0.490066	2.82784	0.00468636	0.00984547
