# Supplementary material for: Molecular characterization of colorectal adenoma and colorectal cancer via integrated genomic transcriptomic analysis
Source: Front Oncol. 2023 Jul 21;13:1067849. doi: 10.3389/fonc.2023.1067849 (PMC10401844; doi:10.3389/fonc.2023.1067849)
Supplement: Supplementary file 7 [file Table_6.xlsx]

## Sheet: DEGs_1_0.01
DEGs between colorectal adenoma and cancer.
gene_id	baseMean	log2FoldChange	lfcSE	stat	pvalue	padj
LINC00668	744.645	-2.5588	0.228042	-11.2207	3.22527e-29	6.91401e-25
ESM1	75.9938	5.00602	0.505367	9.90571	3.93156e-23	4.21404e-19
RGS16	156.486	5.38606	0.565614	9.52251	1.69044e-21	1.20793e-17
ANO7	442.599	-4.64983	0.525038	-8.85616	8.28156e-19	4.43829e-15
CXCL3	517.013	2.08806	0.238344	8.76069	1.94056e-18	8.31994e-15
NEURL1	259.49	-4.23539	0.495243	-8.55216	1.2081e-17	4.31634e-14
SERPINA1	3235.47	-3.20648	0.381226	-8.41098	4.0661e-17	1.24521e-13
CLCA1	20453.7	-7.42752	0.898826	-8.26358	1.41369e-16	3.78815e-13
PIAS2	187.285	-1.39212	0.176817	-7.87323	3.45595e-15	8.23168e-12
CXCL8	769.686	5.74158	0.760467	7.55008	4.35001e-14	9.32512e-11
THBS2	709.719	5.9443	0.793059	7.4954	6.60945e-14	1.01205e-10
GRIN1	48.3888	-3.8561	0.513988	-7.50231	6.27023e-14	1.01205e-10
NTM	85.5379	6.86707	0.912738	7.5236	5.32901e-14	1.01205e-10
FKBP10	815.613	2.78562	0.371244	7.50347	6.21511e-14	1.01205e-10
SFRP4	302.676	8.28271	1.11056	7.45815	8.77464e-14	1.25401e-10
INHBA	370.445	5.87354	0.790097	7.43394	1.05409e-13	1.41228e-10
COL10A1	235.675	9.22117	1.26065	7.3146	2.58156e-13	3.25534e-10
RGS1	491.406	4.54564	0.623232	7.29365	3.01672e-13	3.59275e-10
ENSG00000249007	43.0317	3.13409	0.434047	7.22063	5.17475e-13	5.83848e-10
ATOH8	398.047	-5.13122	0.717497	-7.15156	8.58003e-13	8.66835e-10
DEFA6	314.909	-7.08623	0.991554	-7.14659	8.89601e-13	8.66835e-10
CASP17P	117.145	-2.79323	0.390821	-7.14709	8.86379e-13	8.66835e-10
ADAMTS4	126.777	4.54119	0.642174	7.07158	1.5318e-12	1.4277e-09
CACNB2	89.1641	-2.31394	0.329764	-7.01694	2.26784e-12	2.02565e-09
SIM2	65.3206	3.63463	0.518919	7.00424	2.48331e-12	2.12939e-09
ADM	199.865	1.80774	0.259209	6.97407	3.07899e-12	2.45399e-09
SLC2A3	289.745	3.54487	0.508332	6.97353	3.09081e-12	2.45399e-09
KCNA6	255.113	-3.91724	0.56677	-6.91152	4.79483e-12	3.67095e-09
CACNA2D2	103.092	-2.71739	0.393973	-6.89738	5.29697e-12	3.91556e-09
CCN1	345.185	4.18201	0.607685	6.88187	5.90699e-12	4.22094e-09
MFAP2	106.129	3.68303	0.550418	6.69134	2.21137e-11	1.5292e-08
STMN3	251.966	3.11217	0.466165	6.67612	2.4535e-11	1.64362e-08
KLK3	55.2753	-4.54473	0.681829	-6.66549	2.63776e-11	1.67821e-08
MMP11	1175.26	4.51415	0.677376	6.66417	2.66171e-11	1.67821e-08
VIP	36.361	5.15704	0.783316	6.5836	4.5919e-11	2.80943e-08
CCL21	130.571	4.2429	0.644859	6.57957	4.71799e-11	2.80943e-08
G0S2	141.399	3.65493	0.556994	6.56188	5.31343e-11	3.07848e-08
WNT2	73.1582	6.36914	0.974609	6.53507	6.35811e-11	3.49484e-08
BCL2A1	42.0013	2.8077	0.429624	6.53527	6.34969e-11	3.49484e-08
OSM	49.7255	7.06256	1.08156	6.52999	6.57734e-11	3.52496e-08
GAU1	123.245	-2.50689	0.384561	-6.51884	7.08551e-11	3.70468e-08
MAP7D2	33.5699	5.7345	0.880389	6.5136	7.33717e-11	3.72605e-08
MAFF	203.373	1.4992	0.230263	6.51082	7.474e-11	3.72605e-08
TREM2	31.8737	4.68449	0.725944	6.45296	1.09683e-10	5.34383e-08
CLDN1	433.822	3.0937	0.479884	6.44678	1.14254e-10	5.35887e-08
B4GALNT2	156.173	-5.2115	0.808511	-6.4458	1.14992e-10	5.35887e-08
SELE	49.5091	5.64846	0.880699	6.41361	1.42113e-10	6.48188e-08
ASPN	157.035	5.2464	0.819286	6.40363	1.51726e-10	6.77614e-08
C6orf15	21.0579	7.87959	1.23155	6.39809	1.57335e-10	6.88323e-08
COL11A1	269.594	5.98846	0.93819	6.38299	1.73662e-10	7.4456e-08
GNG4	87.0641	4.65713	0.731695	6.36485	1.95482e-10	8.14044e-08
BHLHE40	805.586	2.45394	0.38564	6.3633	1.97464e-10	8.14044e-08
TREM1	27.2162	4.06332	0.640586	6.34313	2.25148e-10	9.10659e-08
COL8A1	306.259	5.43336	0.860333	6.31542	2.69435e-10	1.06961e-07
IL1B	147.237	3.62529	0.575909	6.2949	3.07599e-10	1.19891e-07
EREG	199.767	4.86965	0.777594	6.26245	3.78972e-10	1.45072e-07
PLAU	568.019	3.16364	0.506205	6.24973	4.11166e-10	1.52277e-07
GADD45B	196.503	2.27124	0.363433	6.24941	4.12001e-10	1.52277e-07
CXCL10	86.224	3.37549	0.541974	6.22814	4.72009e-10	1.71499e-07
LINC02418	32.1465	7.34507	1.18437	6.20167	5.58686e-10	1.99609e-07
CXCL5	379.574	6.90741	1.11456	6.19745	5.73857e-10	2.01669e-07
GOLGA2P5	243.549	-1.55453	0.253627	-6.12918	8.83305e-10	3.0541e-07
REP15	249.566	-4.01214	0.658751	-6.09053	1.12535e-09	3.82922e-07
ACAN	38.4766	4.21235	0.695215	6.05906	1.36916e-09	4.58605e-07
IL11	99.0491	5.82601	0.965886	6.03178	1.62168e-09	5.3483e-07
SFRP2	174.531	7.22367	1.20484	5.99553	2.02822e-09	6.58772e-07
RND3	270.209	1.58307	0.264784	5.97874	2.24868e-09	7.19478e-07
HOPX	103.502	3.7257	0.623747	5.97309	2.32804e-09	7.33913e-07
CXCL1	1049.34	2.27109	0.382113	5.94349	2.79019e-09	8.66859e-07
C9orf152	520.871	-1.17865	0.199422	-5.91034	3.41405e-09	1.0308e-06
FGFR2	149.797	-2.30803	0.390381	-5.91224	3.37478e-09	1.0308e-06
CDH6	29.2121	3.64352	0.619331	5.88298	4.02939e-09	1.19969e-06
IL6	108.312	7.23405	1.23128	5.87523	4.2225e-09	1.23997e-06
CCNJL	103.197	-2.43376	0.415232	-5.86121	4.59504e-09	1.31539e-06
MLXIP	2004.27	-1.22436	0.208901	-5.86096	4.60207e-09	1.31539e-06
TGM2	524.801	2.62578	0.448773	5.85101	4.88604e-09	1.37818e-06
JUNB	1958.69	1.99618	0.342603	5.82652	5.65951e-09	1.57562e-06
MMP13	40.6827	7.22593	1.24221	5.81697	5.99228e-09	1.64688e-06
STC1	110.555	4.19029	0.722652	5.79848	6.69174e-09	1.81583e-06
MOGAT2	492.097	-2.06878	0.358356	-5.77298	7.78817e-09	2.08694e-06
RIMS3	86.6185	-2.57021	0.447019	-5.74965	8.94276e-09	2.36674e-06
LILRB4	90.6492	2.36171	0.411085	5.74506	9.18894e-09	2.40224e-06
HTRA3	357.802	3.50346	0.612243	5.72233	1.05071e-08	2.71375e-06
CCL4	47.2566	2.27979	0.399379	5.70834	1.14085e-08	2.91149e-06
THBS4	124.939	5.90456	1.03544	5.70246	1.18091e-08	2.97826e-06
NR4A1	1098.73	2.59788	0.455911	5.69821	1.21069e-08	3.01785e-06
ST6GALNAC5	22.9838	5.42068	0.952386	5.69168	1.25794e-08	3.08519e-06
CST1	387.569	5.19371	0.912694	5.69053	1.26649e-08	3.08519e-06
PDPN	245.48	2.75431	0.485548	5.67258	1.40664e-08	3.34498e-06
CYB561D1	176.352	-1.15339	0.203453	-5.66909	1.43555e-08	3.34498e-06
TNFAIP6	46.7898	7.00167	1.23402	5.67386	1.39617e-08	3.34498e-06
FADS2	199.027	3.42787	0.604474	5.67083	1.42106e-08	3.34498e-06
HES5	44.9375	-4.6029	0.813127	-5.66074	1.50724e-08	3.42597e-06
RETNLB	204.406	-5.03277	0.889056	-5.66081	1.50661e-08	3.42597e-06
WT1	14.395	6.17785	1.09159	5.65949	1.51825e-08	3.42597e-06
DKK2	21.8444	7.94062	1.40508	5.65139	1.59159e-08	3.55406e-06
C11orf96	196.449	3.07174	0.546634	5.61938	1.91642e-08	4.21621e-06
ITGBL1	64.6619	6.88811	1.2261	5.61789	1.93307e-08	4.21621e-06
LINC00930	20.8551	-6.0027	1.06874	-5.61664	1.94712e-08	4.21621e-06
EPHA2	318.859	1.52784	0.272398	5.60885	2.03681e-08	4.3663e-06
LCN15	285.802	-6.76957	1.20743	-5.60661	2.06333e-08	4.37938e-06
DUSP1	831.789	3.54249	0.632852	5.59766	2.17267e-08	4.56622e-06
ARHGAP44	286.004	-2.25424	0.402984	-5.59387	2.22067e-08	4.62181e-06
OLR1	35.6468	5.64327	1.01154	5.57891	2.4203e-08	4.98885e-06
PRNP	369.261	1.62768	0.292029	5.5737	2.49392e-08	5.09164e-06
FAP	149.543	5.36552	0.964744	5.5616	2.67318e-08	5.40613e-06
ENSG00000210154	13.6561	-3.17497	0.571898	-5.55163	2.83013e-08	5.67004e-06
LARP6	26.6589	3.43648	0.620084	5.54196	2.99097e-08	5.93679e-06
CCN2	491.678	3.13594	0.56633	5.5373	3.07175e-08	6.04121e-06
ZNF469	33.9888	4.61005	0.833254	5.53259	3.15538e-08	6.14927e-06
ITGA5	404.289	2.61884	0.473959	5.52545	3.28646e-08	6.34701e-06
HBEGF	225.362	2.80409	0.507687	5.52326	3.32773e-08	6.36934e-06
SLC16A11	15.9867	-3.07846	0.558366	-5.51334	3.52095e-08	6.67952e-06
SCG2	15.2794	4.80165	0.872204	5.5052	3.68758e-08	6.87397e-06
CXCL2	314.009	2.33914	0.424848	5.50584	3.6742e-08	6.87397e-06
ENSG00000133519	99.8686	-3.85893	0.701711	-5.49932	3.8126e-08	7.04576e-06
CBFA2T3	85.7127	-2.59798	0.473645	-5.48507	4.13299e-08	7.57256e-06
PIPOX	46.1279	5.64294	1.02986	5.47931	4.26999e-08	7.75726e-06
SERPINE1	192.842	4.24038	0.774582	5.47441	4.38981e-08	7.90793e-06
PRRX1	168.272	4.04217	0.738642	5.47244	4.43886e-08	7.92965e-06
CEP70	173.516	-1.703	0.312072	-5.45709	4.84014e-08	8.57505e-06
CLCA2	17.9629	-6.43654	1.18008	-5.45433	4.9159e-08	8.63787e-06
VSNL1	197.447	1.78514	0.328503	5.43415	5.50581e-08	9.59578e-06
VGLL3	28.8597	3.98429	0.734018	5.42806	5.69714e-08	9.84916e-06
NRP2	155.228	3.05116	0.562797	5.42142	5.9126e-08	1.01399e-05
GAS1	32.5596	6.468	1.19434	5.41553	6.11086e-08	1.03306e-05
VMP1	2666.12	1.16337	0.214832	5.41525	6.12018e-08	1.03306e-05
ALDH3A2	735.46	-1.28427	0.237517	-5.40708	6.40608e-08	1.06489e-05
ENSG00000210100	34.8984	-3.56778	0.659842	-5.40702	6.40815e-08	1.06489e-05
ATF3	322.649	2.88247	0.533278	5.4052	6.4736e-08	1.06553e-05
C3orf80	20.2398	4.55622	0.843094	5.40416	6.51137e-08	1.06553e-05
ARHGEF37	161.702	-1.83478	0.339949	-5.39723	6.7677e-08	1.09909e-05
SLC9A2	287.944	-2.33955	0.433996	-5.39071	7.01788e-08	1.13115e-05
MEIS1	85.267	4.02684	0.748488	5.37997	7.44999e-08	1.19183e-05
URAD	190.124	-6.6139	1.22998	-5.37726	7.56282e-08	1.19514e-05
DIO2	141.605	2.94983	0.548621	5.3768	7.58219e-08	1.19514e-05
ENSG00000262370	56.9868	3.69822	0.688869	5.36853	7.93796e-08	1.24209e-05
ENSG00000254988	31.2441	-3.73051	0.695119	-5.36672	8.0182e-08	1.24555e-05
FN1	5120.69	4.22194	0.788525	5.35422	8.59257e-08	1.32517e-05
CCN4	96.0794	3.5085	0.656202	5.34667	8.95854e-08	1.37174e-05
MIR4435-2HG	116.7	1.60264	0.299967	5.34273	9.15575e-08	1.392e-05
EGF	24.653	-3.81202	0.7138	-5.34046	9.27128e-08	1.39964e-05
L1TD1	516.013	-3.97323	0.744268	-5.33845	9.37463e-08	1.40534e-05
COL1A1	6783.7	3.47597	0.65188	5.33222	9.7017e-08	1.44427e-05
PLPP4	23.9493	8.06998	1.51404	5.33009	9.81637e-08	1.45127e-05
IL24	69.8285	4.58517	0.860798	5.32666	1.00036e-07	1.46882e-05
DUSP5	114.346	1.96521	0.369437	5.31949	1.04059e-07	1.50723e-05
EPSTI1	360.125	1.8798	0.353327	5.32028	1.03608e-07	1.50723e-05
CPT2	332.38	-1.59841	0.300949	-5.31124	1.08882e-07	1.56651e-05
LOC105371046	16.2796	-6.87239	1.2988	-5.29132	1.21437e-07	1.7355e-05
PALD1	148.588	2.7251	0.515782	5.28343	1.26786e-07	1.79994e-05
TRPM4	1664.1	-1.84126	0.348738	-5.27977	1.29345e-07	1.82419e-05
RBP1	135.82	2.73851	0.519135	5.27515	1.3265e-07	1.84651e-05
SPARC	5942.18	3.19868	0.606284	5.27588	1.32119e-07	1.84651e-05
ADAMTS12	173.473	4.56753	0.866083	5.27378	1.33639e-07	1.84826e-05
SALL4	90.8406	3.20371	0.608926	5.26124	1.43086e-07	1.96624e-05
NR4A3	29.6986	4.5905	0.873044	5.25804	1.45598e-07	1.98801e-05
CD69	34.4856	2.84013	0.540645	5.25322	1.49463e-07	2.02788e-05
SCUBE3	27.8843	4.06364	0.775704	5.23864	1.61763e-07	2.18096e-05
LY6E	704.504	2.79978	0.534848	5.23472	1.65235e-07	2.21384e-05
AKR1B1	217.182	1.63814	0.313945	5.21791	1.8095e-07	2.39446e-05
CTHRC1	305.436	5.02107	0.962238	5.21811	1.80755e-07	2.39446e-05
CLEC5A	27.905	4.84251	0.929347	5.21066	1.88167e-07	2.47469e-05
RASL10B	26.9968	4.67795	0.901848	5.18708	2.1362e-07	2.7923e-05
ADGRF4	26.6922	2.62452	0.506105	5.18573	2.15172e-07	2.79554e-05
EGR1	870.429	2.32638	0.44945	5.17606	2.26621e-07	2.92655e-05
SLC5A8	15.0838	-6.1811	1.19623	-5.16713	2.37711e-07	3.05138e-05
BCAT1	91.6078	3.73979	0.724018	5.16533	2.40017e-07	3.06264e-05
SPP1	554.55	6.28163	1.21642	5.16405	2.41668e-07	3.06547e-05
FNDC1	86.9984	5.07156	0.985677	5.14525	2.67161e-07	3.3689e-05
COL9A1	101.258	3.2748	0.638329	5.13027	2.89321e-07	3.60592e-05
CH25H	57.9747	2.65729	0.517886	5.13103	2.88163e-07	3.60592e-05
KLK15	35.2638	-3.66909	0.715761	-5.12613	2.95753e-07	3.66477e-05
MB	118.605	-4.2274	0.824995	-5.12415	2.98884e-07	3.68229e-05
GREM1	513.974	4.23168	0.82761	5.11313	3.1686e-07	3.88144e-05
SH2D6	43.9332	-4.30537	0.842897	-5.10782	3.25893e-07	3.94699e-05
FBXL2	20.4318	2.09757	0.410579	5.10881	3.24201e-07	3.94699e-05
ERRFI1	398.946	1.99296	0.390423	5.10462	3.31456e-07	3.96393e-05
ENSG00000179362	54.9749	-1.67848	0.328866	-5.10383	3.3284e-07	3.96393e-05
SOCS3	361.049	3.51773	0.688992	5.10562	3.29704e-07	3.96393e-05
SPON2	640.525	2.17554	0.426752	5.0979	3.43436e-07	4.06753e-05
MUC2	8170.62	-3.54005	0.694816	-5.09495	3.48832e-07	4.10874e-05
ENSG00000241777	6.80412	-6.19904	1.21713	-5.09318	3.52105e-07	4.11675e-05
GALNT18	57.3218	2.1036	0.413078	5.09251	3.53352e-07	4.11675e-05
FCGBP	21331.8	-4.16303	0.817663	-5.09138	3.55462e-07	4.11895e-05
ZNF853	31.9327	2.58465	0.508245	5.08545	3.66761e-07	4.22702e-05
SNAI1	24.7679	4.2755	0.842732	5.07338	3.90806e-07	4.48005e-05
SYNDIG1	22.7493	4.29282	0.851567	5.04108	4.62915e-07	5.27846e-05
TAFA5	34.0782	2.84474	0.564511	5.03929	4.67254e-07	5.29974e-05
LAYN	35.9919	3.24843	0.645017	5.03619	4.74899e-07	5.35811e-05
COL1A2	7980.63	3.33745	0.662833	5.03514	4.77508e-07	5.35934e-05
TMEM204	111.606	2.16012	0.429175	5.03318	4.82409e-07	5.38614e-05
ADAMTS2	216.219	4.03165	0.801173	5.03218	4.84925e-07	5.38618e-05
ENSG00000178162	34.343	-5.25118	1.04581	-5.02117	5.13576e-07	5.62999e-05
GFPT2	42.68	4.49731	0.895748	5.02073	5.14754e-07	5.62999e-05
CYP4F2	58.7856	3.87677	0.772485	5.01856	5.20593e-07	5.66495e-05
ADAM12	87.6054	4.23715	0.84675	5.00402	5.61467e-07	6.07887e-05
ENSG00000233271	18.7211	-3.48596	0.697284	-4.99934	5.75263e-07	6.19694e-05
ATG16L2	385.923	-1.06711	0.213515	-4.99782	5.79825e-07	6.21486e-05
CEBPB	437.883	1.70267	0.340787	4.99629	5.8444e-07	6.23316e-05
MUC4	2073.75	-2.04094	0.409113	-4.9887	6.07874e-07	6.45099e-05
FADS1	114.295	3.0584	0.613765	4.98302	6.26004e-07	6.61066e-05
ALKAL1	25.4928	4.16351	0.837168	4.97333	6.58122e-07	6.88731e-05
SPATA20	729.12	-1.05534	0.212205	-4.97318	6.58627e-07	6.88731e-05
LATS2	80.6814	2.34838	0.472561	4.96947	6.71355e-07	6.98633e-05
ENSG00000256377	196.541	-4.15894	0.837072	-4.96843	6.74955e-07	6.98986e-05
SLC2A1	579.696	1.89184	0.381038	4.96496	6.87161e-07	7.01461e-05
LRRC26	243.207	-3.95649	0.796819	-4.96535	6.85758e-07	7.01461e-05
RASD2	98.4019	-1.77437	0.357305	-4.96598	6.83534e-07	7.01461e-05
SLC1A3	31.8587	4.7993	0.96691	4.96355	6.92166e-07	7.03221e-05
NNMT	339.338	2.56069	0.516235	4.96031	7.03793e-07	7.11661e-05
ECI2	370.505	-1.37877	0.278127	-4.95733	7.14677e-07	7.19273e-05
EPHB2	1632.25	-1.49474	0.301789	-4.95292	7.31062e-07	7.32326e-05
NPY6R	52.0375	-4.40057	0.888688	-4.95176	7.3544e-07	7.33285e-05
RIPOR1	195.419	1.29591	0.261926	4.94761	7.51296e-07	7.45626e-05
ENSG00000210107	103.404	-3.13645	0.635626	-4.93443	8.03836e-07	7.94093e-05
PARD6B	84.1769	1.48942	0.302282	4.92726	8.33907e-07	8.20021e-05
TIMP3	856.023	2.87815	0.585542	4.91537	8.86149e-07	8.67414e-05
LRRIQ4	17.5467	-2.52421	0.513835	-4.91249	8.99271e-07	8.76257e-05
TBX3	425.778	-2.68782	0.547316	-4.91091	9.06542e-07	8.79345e-05
C19orf57	88.8474	-1.6234	0.331062	-4.90363	9.40798e-07	9.08464e-05
H19	83.5905	5.20808	1.06282	4.90027	9.57065e-07	9.20027e-05
HNF1A-AS1	282.989	-2.58035	0.527905	-4.88791	1.01912e-06	9.75302e-05
ANOS1	58.769	4.18118	0.856355	4.88253	1.04733e-06	9.97852e-05
RSPO3	15.1163	5.35905	1.0985	4.87854	1.06876e-06	0.000101376
LOC101929532	56.803	5.7979	1.19275	4.86095	1.16821e-06	0.000109838
PLA2G4C	39.126	2.27374	0.467738	4.86115	1.16709e-06	0.000109838
VAV2	268.799	1.47222	0.303334	4.85346	1.21329e-06	0.000113578
ENSG00000255545	278.423	-1.80729	0.372998	-4.84531	1.26415e-06	0.000117824
C5AR1	76.016	2.38093	0.491612	4.84312	1.27816e-06	0.000118615
LINC01637	50.5444	-1.48527	0.306963	-4.83858	1.30769e-06	0.000120832
EFHD1	11.3695	3.88423	0.803416	4.83465	1.33383e-06	0.000122718
DGKG	10.8	2.84594	0.589122	4.83081	1.35979e-06	0.000124572
RAP1GAP	289.454	-2.90287	0.601206	-4.82841	1.37626e-06	0.000125544
DACT3	33.6038	2.89048	0.599502	4.82146	1.42513e-06	0.000129451
MGP	503.917	2.90872	0.603606	4.81891	1.44348e-06	0.000130564
RHOB	706.34	1.41641	0.293993	4.81785	1.45116e-06	0.000130708
GPR84	10.1436	3.97884	0.826056	4.81667	1.45971e-06	0.000130928
FGF14	45.2562	6.11749	1.27057	4.81476	1.47375e-06	0.000131637
GATA6-AS1	83.1292	-1.40832	0.292751	-4.81065	1.50437e-06	0.000133814
CTC1	226.031	-1.18127	0.245622	-4.8093	1.51458e-06	0.000134165
EPHB1	22.8392	4.23877	0.88199	4.80592	1.54045e-06	0.000134974
KIFC3	144.193	2.32427	0.483654	4.80564	1.5426e-06	0.000134974
HAND2-AS1	12.0135	6.49745	1.3526	4.80366	1.55795e-06	0.000135413
SCARF2	70.311	2.62449	0.546386	4.80336	1.56024e-06	0.000135413
KIAA0513	159.137	-1.12758	0.235113	-4.7959	1.61945e-06	0.000139984
GGT5	171.273	2.06515	0.430727	4.79456	1.63031e-06	0.000140358
ADH6	128.797	-3.52062	0.736363	-4.78109	1.74348e-06	0.0001495
IL1RAP	42.6649	2.14613	0.449076	4.77898	1.76189e-06	0.000149661
GOLGA7B	77.5869	1.9571	0.409566	4.77847	1.7663e-06	0.000149661
TNFRSF11A	425.711	-1.92191	0.40218	-4.77873	1.76406e-06	0.000149661
RAB31	389.875	3.10155	0.649223	4.77733	1.77637e-06	0.000149921
EDNRA	136.003	3.19124	0.668813	4.7715	1.82862e-06	0.000153726
SIDT1	167.178	-1.68107	0.352399	-4.77035	1.83904e-06	0.000153727
PCSK1	279.054	-3.73457	0.782942	-4.76992	1.84298e-06	0.000153727
DUSP14	67.0139	1.73867	0.364654	4.76799	1.8607e-06	0.000154604
HDGFL3	130.205	2.2772	0.477859	4.76542	1.88461e-06	0.000155986
HSD11B1	23.9557	4.31762	0.906597	4.76245	1.91259e-06	0.000157637
APLN	52.0903	4.1359	0.868709	4.76097	1.92661e-06	0.000157637
CCL18	88.6934	3.50708	0.736523	4.76166	1.92004e-06	0.000157637
ATP10A	41.0779	2.80843	0.590925	4.7526	2.00817e-06	0.000163685
CLEC4E	10.081	4.18496	0.881041	4.75002	2.03396e-06	0.000165159
BEST2	137.793	-4.32553	0.911566	-4.74516	2.08339e-06	0.000168535
TNFRSF10D	134.122	-1.46016	0.307927	-4.74191	2.11714e-06	0.000170621
PEA15	722.986	1.18543	0.25008	4.74019	2.13515e-06	0.000170788
MLPH	1444.07	-2.23394	0.471202	-4.74095	2.1272e-06	0.000170788
PRAME	21.3361	6.70848	1.41567	4.73873	2.1506e-06	0.000171384
CHRDL1	31.3428	5.4802	1.15744	4.73477	2.19306e-06	0.000174121
NETO2	169.381	-1.91647	0.404925	-4.73289	2.21344e-06	0.000175091
CD248	200.369	2.91623	0.617254	4.72453	2.3065e-06	0.000181781
ANTXR1	719.742	3.51333	0.745382	4.71345	2.43552e-06	0.000191246
PHLPP1	138.164	-1.35968	0.288589	-4.71149	2.45911e-06	0.000192394
AREG	357.311	2.60469	0.553131	4.709	2.48937e-06	0.000194053
EPHA10	291.372	-2.24134	0.476415	-4.7046	2.54364e-06	0.000197565
FSTL1	1338.33	2.57701	0.548882	4.69502	2.66578e-06	0.000206305
TPSG1	153.645	-3.20986	0.683863	-4.69373	2.68273e-06	0.000206333
MRC2	395.924	2.31402	0.493025	4.69352	2.6854e-06	0.000206333
PLA2G4F	253.854	-1.54901	0.330291	-4.68984	2.73424e-06	0.000209335
COL5A1	936.414	2.62967	0.561027	4.68724	2.76914e-06	0.000211253
TNFRSF12A	228.271	1.57634	0.336436	4.68541	2.79398e-06	0.000212392
SOX11	6.48815	5.62781	1.20484	4.67102	2.99704e-06	0.000227023
MIR100HG	55.9679	3.47395	0.745433	4.66031	3.15732e-06	0.000238322
SULF1	1476.33	4.07216	0.874308	4.65758	3.19948e-06	0.000240657
NKX3-2	13.1344	5.5525	1.19482	4.64716	3.36536e-06	0.000252249
FLNC	112.109	2.23103	0.480706	4.64115	3.46481e-06	0.000258798
CXCR4	308.569	2.01128	0.433837	4.63602	3.55185e-06	0.000264379
PLCL1	15.0388	2.5947	0.560582	4.62859	3.68168e-06	0.000273094
ENSG00000226015	16.1343	-2.84804	0.615614	-4.62633	3.72193e-06	0.000275128
SEMA4G	590.673	-1.44733	0.313049	-4.62331	3.77661e-06	0.00027821
FEZ1	41.9305	1.94381	0.421054	4.61653	3.90211e-06	0.000286471
SHISA2	35.1351	5.32377	1.15419	4.61257	3.97719e-06	0.000290987
CEL	37.1998	2.55898	0.555282	4.60844	4.05708e-06	0.000295822
PDCD4	1458.63	-1.19989	0.260575	-4.60479	4.12892e-06	0.000300039
ENSG00000210112	20.3545	-3.76004	0.816841	-4.60314	4.16163e-06	0.000301395
RAB3IL1	51.8531	1.93206	0.420574	4.59386	4.3513e-06	0.00031407
HOMER1	25.3395	2.71006	0.590821	4.58694	4.49788e-06	0.00032356
FOS	2286.9	2.97892	0.6497	4.58508	4.53814e-06	0.000325365
FCGR1A	31.768	2.13395	0.466249	4.57684	4.72061e-06	0.000337165
SLC22A23	580.448	-1.18665	0.259347	-4.57554	4.74991e-06	0.000337165
IRS2	433.517	2.42196	0.529324	4.57558	4.74902e-06	0.000337165
OLFML2B	149.826	2.77984	0.607899	4.57286	4.81123e-06	0.00034039
FUT1	34.7887	2.87438	0.628989	4.56985	4.88073e-06	0.000344172
SLC22A11	30.664	-3.03253	0.664309	-4.56494	4.99642e-06	0.000351174
ALPK3	66.5446	1.87197	0.410166	4.56393	5.02043e-06	0.000351696
PMP22	345.166	1.87433	0.410744	4.56326	5.03665e-06	0.000351696
LOXL1	89.8721	2.67126	0.585637	4.56128	5.08426e-06	0.000352723
ENSG00000248409	17.4802	-4.32619	0.948356	-4.56178	5.07215e-06	0.000352723
ACHE	75.7003	2.00574	0.440909	4.54909	5.38775e-06	0.000372572
MYEOV	105.648	2.78211	0.611859	4.54698	5.44199e-06	0.000375112
SEMA3F	465.971	-1.94969	0.429375	-4.54077	5.60505e-06	0.000385113
LINC01124	20.3384	-2.86399	0.631204	-4.53735	5.69657e-06	0.000390151
ARHGAP10	41.067	2.10576	0.464805	4.53041	5.88683e-06	0.000401898
DKK3	528.905	2.30817	0.509818	4.52745	5.97006e-06	0.000406286
CTSL	621.479	1.56322	0.345723	4.52161	6.13701e-06	0.000415013
ANGPTL2	253.705	2.70136	0.597424	4.52168	6.13506e-06	0.000415013
PAQR8	795.909	-1.61315	0.357001	-4.51862	6.22454e-06	0.000419608
TNC	664.76	3.37564	0.747493	4.51595	6.30337e-06	0.000423591
MRAS	54.0944	2.31475	0.512654	4.51523	6.3248e-06	0.000423702
CNN1	210.594	3.31143	0.733559	4.5142	6.35554e-06	0.000424435
CSF2	17.5392	7.03518	1.55974	4.51049	6.46775e-06	0.000430587
CALHM5	36.4961	3.2551	0.722657	4.50436	6.65744e-06	0.000441844
CDKN2A	22.1025	2.77932	0.617489	4.501	6.7634e-06	0.00044749
COL5A2	1293.2	3.06628	0.682	4.49601	6.92399e-06	0.000455306
CHRDL2	46.2769	4.41389	0.982528	4.49238	7.04329e-06	0.000461734
CALD1	1638.39	2.81354	0.626427	4.49141	7.07526e-06	0.000462416
IDH2	1590.68	-1.25813	0.280259	-4.48918	7.1499e-06	0.000465874
TMEM254	220.456	-1.17275	0.261993	-4.47627	7.59599e-06	0.00049344
RIPK2	117.582	1.22252	0.273303	4.47314	7.70809e-06	0.000499209
CORIN	20.3136	5.48837	1.22778	4.47017	7.81583e-06	0.000503577
CHRM1	21.0577	-3.90131	0.872779	-4.46999	7.8225e-06	0.000503577
TWIST1	31.8991	4.21611	0.943581	4.4682	7.88808e-06	0.000506278
IGFBP3	1064.86	2.66068	0.595612	4.46714	7.92732e-06	0.000507278
HMGA2-AS1	11.5581	4.8588	1.08851	4.46372	8.05488e-06	0.000513906
GRP	10.8607	6.93574	1.55471	4.46112	8.15343e-06	0.00051865
LAPTM4B	636.769	1.16603	0.261451	4.45984	8.20216e-06	0.000518868
SPINDOC	102.623	1.0845	0.243175	4.45976	8.20527e-06	0.000518868
MEIS3	47.0383	2.09473	0.47029	4.45412	8.42371e-06	0.000531115
CNIH3	27.9048	2.36791	0.531856	4.45216	8.50116e-06	0.000534426
ARL4C	242.997	1.98562	0.446175	4.45033	8.57387e-06	0.000535854
SCG5	77.5272	-1.55238	0.3488	-4.45064	8.56145e-06	0.000535854
RAVER2	396.53	-1.02334	0.230673	-4.43633	9.15035e-06	0.000568568
ETNK2	10.4139	2.85127	0.642695	4.43643	9.14648e-06	0.000568568
PTGS2	145.61	3.48587	0.786124	4.43425	9.23945e-06	0.000572445
EGFLAM	25.8271	2.41849	0.546947	4.4218	9.78813e-06	0.000604692
NCOA7	710.089	1.65144	0.373622	4.42009	9.866e-06	0.000607751
FSIP2	80.2829	-1.83774	0.415994	-4.41772	9.97477e-06	0.000612691
RORC	219.248	-1.50929	0.341967	-4.41356	1.01683e-05	0.00062102
PER1	134.727	1.43524	0.325179	4.41368	1.01626e-05	0.00062102
RGMB	858.894	-3.07004	0.695705	-4.41285	1.02018e-05	0.000621297
SEPTIN4	56.3496	1.96146	0.444679	4.41096	1.02915e-05	0.000624982
KSR2	37.5023	-2.21142	0.501427	-4.41025	1.03251e-05	0.000625253
ENSG00000223519	14.2987	-2.70005	0.613099	-4.40394	1.06303e-05	0.000641923
KRT23	111.993	3.9004	0.886083	4.40185	1.07333e-05	0.000646321
KIAA1324	1443.84	-2.6921	0.613667	-4.38691	1.14972e-05	0.000690379
IRS1	150.111	2.27122	0.518153	4.38329	1.16902e-05	0.000700006
VASN	87.4844	1.90758	0.435766	4.37753	1.20034e-05	0.00071676
RGS4	24.0003	3.89689	0.891596	4.37069	1.23857e-05	0.000737532
ACADVL	4553.93	-1.37208	0.314593	-4.36144	1.29209e-05	0.000767272
CD86	52.5972	2.16776	0.497811	4.35459	1.33317e-05	0.000787306
XPNPEP2	36.2428	3.5728	0.821549	4.34886	1.36846e-05	0.000805926
HSBP1L1	253.331	-1.12624	0.259013	-4.34819	1.37263e-05	0.000806167
ENSG00000260996	29.7103	-2.55923	0.588816	-4.3464	1.38391e-05	0.000810568
OSR2	7.01351	5.73232	1.32182	4.33668	1.44654e-05	0.000844943
CAPN9	252.694	-3.50941	0.811214	-4.32612	1.51761e-05	0.00087927
NPR3	10.9085	5.76517	1.33242	4.32685	1.51257e-05	0.00087927
CST6	14.7285	7.36736	1.70285	4.32649	1.51505e-05	0.00087927
PEX11A	128.796	-1.1943	0.276121	-4.32527	1.52343e-05	0.000880263
CCDC80	185.092	3.0982	0.716811	4.32219	1.54486e-05	0.000887858
ISM1	9.84687	5.10958	1.18206	4.32261	1.54196e-05	0.000887858
ETV1	48.2939	2.30096	0.532454	4.32142	1.55028e-05	0.000888592
CCL20	796.407	2.14104	0.495809	4.31827	1.5726e-05	0.000897107
KCNH2	45.0382	2.43406	0.563682	4.31814	1.5735e-05	0.000897107
TCIM	407.283	2.36608	0.548238	4.31579	1.59031e-05	0.000901276
THY1	949.009	2.37619	0.550635	4.31536	1.59343e-05	0.000901276
MISP3	580.512	-2.27001	0.525967	-4.31589	1.58961e-05	0.000901276
ENSG00000243766	210.496	-1.55681	0.360874	-4.314	1.60325e-05	0.000904444
DPT	33.6435	3.63273	0.84301	4.30923	1.63822e-05	0.000921745
CRISPLD1	22.3248	5.93756	1.37938	4.30451	1.67353e-05	0.000939151
SPOCK1	76.0712	4.28529	0.996421	4.30068	1.70274e-05	0.000953043
FBXO17	18.1892	2.96855	0.691296	4.29418	1.75337e-05	0.000978826
TMEM255B	69.3867	2.62369	0.611869	4.28799	1.80298e-05	0.00100391
RAI14	222.045	1.93213	0.450873	4.28532	1.82477e-05	0.00101341
COLCA1	128.158	-3.04555	0.711158	-4.28252	1.84786e-05	0.00102094
HPN	41.98	-4.04802	0.945156	-4.28291	1.84464e-05	0.00102094
TDO2	25.3189	3.92561	0.916896	4.28141	1.8571e-05	0.00102132
CTF1	9.55151	3.81392	0.890833	4.2813	1.85806e-05	0.00102132
CXCL13	18.6131	4.17897	0.976517	4.27947	1.87341e-05	0.00102712
ACTG2	631.795	2.81975	0.659036	4.27859	1.88079e-05	0.00102853
MAP3K7CL	48.4855	1.70616	0.399966	4.26575	1.99235e-05	0.00108677
NPY4R	12.708	-2.31587	0.542991	-4.26503	1.99875e-05	0.00108749
OSCAR	22.2034	2.12393	0.498377	4.26168	2.02892e-05	0.00110111
PDGFC	118.796	2.40534	0.564786	4.25886	2.05476e-05	0.00111232
CALB2	9.51606	5.01321	1.17729	4.25826	2.06024e-05	0.00111248
SPATA18	89.1322	-1.64922	0.387549	-4.25552	2.08565e-05	0.00112337
CHST10	15.1162	2.00116	0.470483	4.25342	2.10532e-05	0.00113037
CCDC136	19.2725	2.88108	0.677422	4.25301	2.10919e-05	0.00113037
MX2	126.068	2.45618	0.577733	4.25141	2.1243e-05	0.00113563
HSPH1	1271.13	1.50105	0.353166	4.25026	2.1352e-05	0.00113861
CDH2	14.8614	5.27521	1.24183	4.24794	2.15748e-05	0.00114764
BDH1	797.934	-1.30787	0.3082	-4.24357	2.19987e-05	0.00116669
IL1A	10.131	3.07103	0.724093	4.2412	2.22323e-05	0.00117084
GAL	108.279	3.62055	0.853604	4.24149	2.22042e-05	0.00117084
LUM	2441.1	2.98712	0.704396	4.24068	2.2284e-05	0.00117084
NRAP	18.5505	-3.22303	0.760169	-4.23989	2.23626e-05	0.0011721
CBX2	51.9162	2.09428	0.494076	4.23877	2.24746e-05	0.00117275
MX1	423.159	2.40176	0.566629	4.23867	2.24846e-05	0.00117275
ENSG00000251061	9.75782	-3.27061	0.771901	-4.23708	2.26442e-05	0.00117821
KCNAB2	156.737	1.96961	0.465563	4.23059	2.33081e-05	0.00120982
PTGER3	18.4998	4.51751	1.06801	4.22986	2.33835e-05	0.0012108
UCHL1	23.8691	2.96643	0.701442	4.22905	2.34676e-05	0.00121223
SCRN1	296.366	2.67296	0.632637	4.22511	2.38821e-05	0.00123067
ENSG00000271420	15.2825	-4.0632	0.962105	-4.22324	2.40813e-05	0.00123796
GBGT1	35.5527	1.56728	0.371271	4.2214	2.42788e-05	0.00124513
NFKBIA	688.468	1.22617	0.290861	4.21565	2.49057e-05	0.0012712
ISLR2	5.65935	5.40683	1.2824	4.21617	2.48487e-05	0.0012712
CSRNP1	175.208	1.64769	0.390939	4.21471	2.50099e-05	0.00127349
ST6GALNAC1	1876.51	-2.13422	0.506604	-4.21279	2.52232e-05	0.0012813
RELT	70.9976	1.27788	0.303498	4.21052	2.54789e-05	0.00129123
CHKA	358.148	-1.23355	0.293147	-4.20797	2.57677e-05	0.00130279
L1CAM	31.0859	4.68121	1.11364	4.20354	2.62776e-05	0.00132544
IBSP	12.7608	7.16396	1.70585	4.19963	2.6735e-05	0.00134395
ISLR	330.868	3.00942	0.716641	4.19934	2.67698e-05	0.00134395
CES3	739.867	-1.84801	0.440506	-4.1952	2.72629e-05	0.0013655
ENSG00000224272	176.102	-2.63963	0.629403	-4.19387	2.74233e-05	0.00137034
PTPRF	2041.3	-1.04042	0.248117	-4.19327	2.74959e-05	0.00137077
CRYAB	85.537	2.2504	0.536838	4.19196	2.76556e-05	0.00137553
PRRX2	18.1024	2.78807	0.665385	4.19016	2.78753e-05	0.00138324
ETV5	48.5619	2.1194	0.505949	4.18895	2.80243e-05	0.00138743
ATG9B	73.7885	2.62628	0.627416	4.18586	2.84082e-05	0.0014032
PDGFRB	486.517	2.67158	0.638351	4.18512	2.85011e-05	0.00140348
CCL17	5.94627	3.82842	0.914845	4.18477	2.8545e-05	0.00140348
HEPACAM2	348.446	-4.22409	1.0101	-4.18186	2.89139e-05	0.00141837
HOXD10	33.5495	2.37804	0.568813	4.1807	2.90612e-05	0.00142234
ENSG00000223745	161.977	-1.01348	0.242583	-4.17786	2.9426e-05	0.00142339
PHF7	48.7038	-1.77244	0.424289	-4.17744	2.9481e-05	0.00142339
CRMP1	41.3115	2.01426	0.482032	4.1787	2.93182e-05	0.00142339
SAMD5	342.575	-2.76692	0.662311	-4.17767	2.94507e-05	0.00142339
EGFL6	34.9986	3.66164	0.876498	4.17758	2.94624e-05	0.00142339
IMPA2	446.628	-1.274	0.304962	-4.17759	2.94618e-05	0.00142339
ENSG00000249669	227.73	1.82523	0.437093	4.17582	2.96909e-05	0.0014303
PHACTR3	26.2688	4.31279	1.03302	4.17494	2.98064e-05	0.00143264
JCAD	80.4565	3.08757	0.740249	4.17099	3.03276e-05	0.00145444
GPNMB	551.12	2.70561	0.648852	4.16984	3.04812e-05	0.00145854
SULF2	935.353	1.7199	0.412867	4.16574	3.10344e-05	0.0014817
TRO	37.4179	2.26962	0.544927	4.165	3.11357e-05	0.00148323
MSC	47.5887	2.06208	0.495491	4.16168	3.15908e-05	0.00149826
SLC18A1	34.4204	-3.75015	0.901454	-4.16011	3.18089e-05	0.00150196
ITGA11	154.497	2.99506	0.719879	4.1605	3.17549e-05	0.00150196
PCDHB16	12.9539	4.29895	1.03417	4.15691	3.22585e-05	0.0015165
CDR2L	68.2019	1.43795	0.345881	4.15736	3.2194e-05	0.0015165
C10orf99	998.318	-1.82615	0.439745	-4.15273	3.28527e-05	0.00154106
AMIGO2	122.937	2.56125	0.617227	4.1496	3.33058e-05	0.0015589
IFI44L	118.008	3.31943	0.800427	4.14708	3.36749e-05	0.00157274
FBXO25	319.979	-1.31653	0.317727	-4.14361	3.41886e-05	0.00159326
VSTM2A	11.54	-3.63286	0.877487	-4.14008	3.47189e-05	0.00161379
MYH10	105.934	2.35733	0.569448	4.13968	3.47795e-05	0.00161379
RAB26	95.1345	-2.81241	0.680133	-4.13509	3.54815e-05	0.0016428
ENSG00000280219	21.8202	3.89914	0.943281	4.13359	3.57139e-05	0.00165
S1PR3	47.4387	3.4173	0.827239	4.13097	3.61241e-05	0.00166536
FLT4	38.3977	2.6376	0.639061	4.12731	3.67032e-05	0.00168481
VEGFA	1674.01	2.02355	0.490247	4.1276	3.66563e-05	0.00168481
MOV10L1	8.38657	4.44735	1.07826	4.12455	3.71454e-05	0.00170147
SLC6A20	116.014	4.1087	0.997243	4.12006	3.78771e-05	0.00173022
TAGLN	2468.25	2.61883	0.636059	4.11727	3.83382e-05	0.00173022
SMAD9	150.07	-2.12978	0.517272	-4.11732	3.83305e-05	0.00173022
SLC7A7	170.75	1.79118	0.434813	4.11944	3.79801e-05	0.00173022
CACNG4	18.1561	3.9887	0.968706	4.11756	3.82913e-05	0.00173022
MCEMP1	3.59357	4.72764	1.14782	4.11879	3.80862e-05	0.00173022
ADAMTS1	197.791	3.12285	0.758389	4.11774	3.82602e-05	0.00173022
CSF3	48.9412	4.17137	1.01356	4.11556	3.86242e-05	0.00173947
PCOLCE	325.335	1.91994	0.466698	4.11389	3.89051e-05	0.00174845
MAB21L2	59.1944	2.87045	0.698011	4.11233	3.91692e-05	0.00175296
SLC4A8	61.049	-1.20913	0.294197	-4.10993	3.95786e-05	0.0017676
FJX1	23.1771	3.28819	0.800165	4.10939	3.96706e-05	0.00176802
MMP3	916.28	3.50667	0.853495	4.10861	3.98054e-05	0.00177035
SLC12A2	4296.51	-1.50375	0.366101	-4.10747	4.00012e-05	0.00177468
SIGLEC9	17.617	1.9658	0.478635	4.10709	4.00683e-05	0.00177468
PPP1R15A	615.756	1.5256	0.371571	4.1058	4.02912e-05	0.00177721
LAMP5	16.8744	3.24178	0.789707	4.10504	4.04247e-05	0.00177943
MZT1	181.544	1.18278	0.288489	4.09991	4.13319e-05	0.00181193
ME3	309.958	-1.28939	0.314551	-4.09915	4.14673e-05	0.00181216
ZCCHC24	137.869	1.70561	0.416112	4.09893	4.15063e-05	0.00181216
HSPA1B	1120.97	1.85599	0.45287	4.09829	4.16208e-05	0.00181347
LDLRAD3	45.9944	2.48813	0.60837	4.08982	4.31699e-05	0.00187335
FMO5	186.213	-1.62964	0.398876	-4.08559	4.39657e-05	0.00188499
RGS2	245.491	2.32871	0.569821	4.08674	4.37485e-05	0.00188499
IER3	1366.38	2.13993	0.523661	4.08648	4.37963e-05	0.00188499
AKAP12	119.348	2.47325	0.605305	4.08595	4.38964e-05	0.00188499
SYT13	481.186	-1.65771	0.405636	-4.08669	4.37565e-05	0.00188499
BATF3	16.5872	2.24235	0.548952	4.08478	4.41191e-05	0.00188779
CFAP74	7.23465	5.72663	1.40216	4.08416	4.4236e-05	0.00188902
HIP1R	715.057	-1.06631	0.261309	-4.08063	4.49133e-05	0.00191413
PLOD2	422.128	1.55401	0.380936	4.07945	4.51415e-05	0.00192004
SIK1B	57.9679	2.66641	0.653956	4.07735	4.55522e-05	0.00193367
MMP14	1979.06	2.26196	0.554898	4.07634	4.57496e-05	0.00193821
MXRA8	394.127	1.9794	0.485821	4.07435	4.61435e-05	0.00195104
FCGR2A	170.919	2.17165	0.533259	4.07242	4.6527e-05	0.00196339
COL12A1	1735.81	3.04985	0.750136	4.06572	4.78834e-05	0.00201665
C1R	1244.77	1.65644	0.407858	4.06133	4.87939e-05	0.00205097
ENSG00000260912	67.4336	-1.92122	0.473837	-4.05461	5.02185e-05	0.00210672
ELN	296.991	2.66064	0.657146	4.04878	5.14857e-05	0.00214002
PHF11	265.883	1.06183	0.262153	4.05044	5.11207e-05	0.00214002
C22orf15	86.2016	-3.9155	0.966908	-4.0495	5.13265e-05	0.00214002
FAM3B	49.5677	4.29788	1.06154	4.04871	5.14996e-05	0.00214002
ALDH6A1	163.734	-1.53516	0.379532	-4.04488	5.23493e-05	0.00216643
PARVB	160.043	2.92865	0.724004	4.04508	5.23055e-05	0.00216643
MAMDC4	351.127	-1.6175	0.400088	-4.04287	5.2802e-05	0.00218096
FZD10-AS1	16.4522	4.58407	1.13403	4.04226	5.29382e-05	0.00218238
EFEMP2	246.932	1.86718	0.462191	4.03983	5.34891e-05	0.00219719
PAFAH2	209.798	-1.02719	0.254392	-4.03784	5.39466e-05	0.00221119
PRELP	37.9032	3.56068	0.882561	4.03449	5.47217e-05	0.00221921
CYB561D2.1	26.0765	-2.34675	0.58162	-4.03485	5.46383e-05	0.00221921
ENOX2	113.174	1.20864	0.299493	4.03562	5.44582e-05	0.00221921
PDCD1LG2	13.8898	3.2307	0.800807	4.03431	5.47635e-05	0.00221921
GUCY1A2	14.7234	3.23831	0.802549	4.03503	5.45959e-05	0.00221921
NR4A2	149.316	2.16394	0.536507	4.03339	5.49782e-05	0.00222371
ENSG00000255126	80.9909	-2.70596	0.671163	-4.03175	5.53624e-05	0.00223504
NDRG4	23.4356	2.11822	0.52598	4.0272	5.64457e-05	0.00226597
PILRA	30.6251	2.11039	0.524283	4.02529	5.69052e-05	0.00228014
SLC39A2	24.4549	-5.05083	1.25502	-4.0245	5.7096e-05	0.00228352
LOX	105.909	2.50721	0.623061	4.02402	5.72141e-05	0.00228398
ZIC2	13.3554	4.64075	1.15367	4.0226	5.75601e-05	0.00229352
DHRS13	80.7709	-2.01272	0.500557	-4.02096	5.79606e-05	0.00230093
WNK4	457.47	-1.75382	0.436125	-4.02137	5.78605e-05	0.00230093
SMKR1	8.55566	5.29016	1.31611	4.01955	5.83098e-05	0.00230625
ENSG00000261327	6.1703	5.55142	1.38109	4.0196	5.82976e-05	0.00230625
CD40	79.5517	1.5808	0.393772	4.01449	5.95746e-05	0.00235194
PIWIL1	4.63953	4.54504	1.13244	4.01349	5.98284e-05	0.00235761
SEMA7A	46.5867	1.64894	0.411333	4.00878	6.10328e-05	0.00240066
PRSS33	23.2242	3.31452	0.827361	4.00613	6.17212e-05	0.00241886
ADPRH	53.5527	1.24557	0.311061	4.00427	6.22101e-05	0.00243357
LINC01558	40.9778	2.80434	0.701047	4.00022	6.32844e-05	0.00247109
MEX3A	67.6484	1.64122	0.410678	3.99638	6.43191e-05	0.00250099
AEBP1	1112.46	2.45073	0.613284	3.99608	6.44001e-05	0.00250099
COL4A2	1781.27	2.00039	0.50054	3.99647	6.42951e-05	0.00250099
HTRA1	486.468	2.11726	0.53028	3.99272	6.5321e-05	0.00253216
NPNT	407.453	-1.88555	0.473297	-3.98386	6.78037e-05	0.00261422
OGN	8.79573	6.03715	1.51533	3.98404	6.77542e-05	0.00261422
MROH7	38.2301	-3.26321	0.819599	-3.98147	6.8489e-05	0.0026359
EVA1A	41.2358	2.9659	0.745186	3.98008	6.88908e-05	0.00263716
DMTN	251.802	-1.06341	0.267155	-3.98048	6.87758e-05	0.00263716
CD70	8.32093	4.11389	1.03362	3.98008	6.88907e-05	0.00263716
NAP1L3	6.74712	4.57795	1.15134	3.97618	7.0032e-05	0.00267131
GSR	512.039	-1.3633	0.34296	-3.97509	7.03537e-05	0.00267881
LOC102724450	8.87741	-3.83374	0.964706	-3.974	7.06756e-05	0.0026863
AATBC	39.9191	-1.83416	0.461651	-3.97305	7.09587e-05	0.00269229
ATP2A3	2377.55	-2.05155	0.517246	-3.96629	7.3001e-05	0.00276488
ENSG00000257002	4.28675	-4.32056	1.08944	-3.96584	7.31369e-05	0.00276514
GJA4	47.4351	2.27988	0.575066	3.96455	7.35338e-05	0.00277525
SPDEF	283.972	-2.91394	0.735084	-3.96408	7.36781e-05	0.00277581
MEDAG	36.1516	4.20925	1.06254	3.96149	7.44847e-05	0.00280128
CHSY3	15.3601	2.97655	0.751521	3.96071	7.47281e-05	0.00280551
HR	523.21	-2.03245	0.513554	-3.95762	7.57016e-05	0.00283709
C9orf139	17.0685	-2.58576	0.654264	-3.95217	7.74444e-05	0.00288669
ENSG00000224961	35.6598	-2.93713	0.743317	-3.95139	7.76985e-05	0.00288669
GGT1	164.373	-1.66837	0.422207	-3.95154	7.76497e-05	0.00288669
HAND2	14.908	4.70461	1.19136	3.94896	7.84927e-05	0.00291116
CD300A	77.3587	1.31591	0.333289	3.94825	7.87254e-05	0.00291474
PLA2G4D	17.4718	-3.43206	0.869715	-3.94619	7.94046e-05	0.00293482
GUCY1B1	77.5898	2.93236	0.743941	3.94165	8.09218e-05	0.00298575
SERPING1	553.964	2.12158	0.53846	3.9401	8.14493e-05	0.00300005
HSPA12B	37.2072	1.61802	0.411184	3.93502	8.31903e-05	0.00305892
BGN	899.842	2.87998	0.732099	3.93386	8.35916e-05	0.00306841
ENSG00000275266	17.1564	5.57888	1.41855	3.9328	8.39624e-05	0.00307676
MACC1	340.574	1.97154	0.501501	3.93128	8.4494e-05	0.00309095
PMEPA1	1258.6	2.01783	0.513576	3.92899	8.5305e-05	0.00311531
LRRC17	12.4521	2.24937	0.572887	3.92637	8.62369e-05	0.00314398
PLA2G12B	12.9367	5.99841	1.52798	3.92572	8.64718e-05	0.00314719
VIPR1	385.617	-1.20365	0.306752	-3.92385	8.7145e-05	0.00316632
PPP1R18	254.719	1.67833	0.42788	3.92243	8.76613e-05	0.00317969
ICOS	14.3865	1.95568	0.499	3.91921	8.8841e-05	0.00321431
SEMA3A	61.6649	2.06824	0.527747	3.919	8.89158e-05	0.00321431
WNT5A	283.466	2.13483	0.545299	3.91498	9.04132e-05	0.00325746
ALDH1L1-AS1	101.49	-4.7847	1.22309	-3.91197	9.15462e-05	0.00329274
KPNA3	347.27	1.06379	0.272005	3.91093	9.19398e-05	0.00330136
PLS3	631.568	1.42746	0.365057	3.91025	9.22003e-05	0.00330395
TYMSOS	45.3859	-1.20153	0.307333	-3.90953	9.24744e-05	0.00330395
TSPAN4	153.979	1.38868	0.355338	3.90807	9.30361e-05	0.0033185
ENSG00000244137	60.1926	-4.30077	1.10066	-3.90747	9.3269e-05	0.00332127
TRPV4	12.9644	2.45212	0.628153	3.90371	9.47305e-05	0.00336772
HCAR2	11.8079	3.38227	0.866842	3.90183	9.54684e-05	0.00338834
NLRP2	56.7439	4.29938	1.10243	3.89992	9.62229e-05	0.00340947
GP9	3.72828	-5.32598	1.36582	-3.89949	9.63972e-05	0.00341001
FLJ16779	6.69615	5.66187	1.45281	3.8972	9.73131e-05	0.00343674
UBE2E2	35.2834	1.87242	0.480749	3.8948	9.82817e-05	0.00345871
NAV3	6.26992	4.03403	1.03584	3.89446	9.84194e-05	0.00345871
AIFM3	732.492	-1.43402	0.368176	-3.89493	9.82265e-05	0.00345871
SDC2	298.686	2.15639	0.553904	3.89308	9.8979e-05	0.00347269
FAM49B	420.098	1.01461	0.260729	3.89144	9.96503e-05	0.00349053
ADCY2	10.0743	3.76161	0.968343	3.88459	0.000102504	0.0035788
CMTM3	136.99	1.86791	0.481529	3.87911	0.000104838	0.0036484
ETFDH	320.927	-1.25932	0.324827	-3.87691	0.000105791	0.00364979
PI15	41.0019	5.27626	1.36062	3.87784	0.000105386	0.00364979
PTGDR2	25.1806	-2.28364	0.588925	-3.87765	0.000105472	0.00364979
MMP2	1955.56	2.35792	0.608234	3.87666	0.0001059	0.00364979
KIAA1755	76.6347	2.16377	0.558044	3.87742	0.000105571	0.00364979
NCAM2	7.61315	4.02143	1.03693	3.87822	0.000105224	0.00364979
ATOH1	147.737	-3.68624	0.951353	-3.87473	0.000106744	0.00367212
GLI3	19.2634	3.83164	0.988966	3.87439	0.00010689	0.00367212
ENSG00000116883	35.7984	2.00757	0.518337	3.87309	0.000107463	0.00367507
MUC5B	2052.14	-1.77743	0.458872	-3.87347	0.000107298	0.00367507
NXN	81.9341	2.08497	0.538331	3.87303	0.00010749	0.00367507
CEP72	57.7412	1.7222	0.444936	3.87067	0.000108535	0.00368618
FLNA	2801.47	1.73686	0.448759	3.87036	0.000108675	0.00368618
DNAJC12	73.8422	-2.05475	0.530736	-3.8715	0.000108167	0.00368618
RGCC	109.615	2.10443	0.543656	3.87089	0.000108441	0.00368618
TXNL4B	139.073	-1.03138	0.266413	-3.87137	0.000108226	0.00368618
ENSG00000244306	6.94036	5.67716	1.46733	3.86905	0.000109259	0.00370013
NDN	86.573	1.9913	0.515061	3.86614	0.000110572	0.0037387
FCGR3A	234.722	2.62204	0.678337	3.86539	0.00011091	0.00374423
CTSK	695.939	2.60164	0.6733	3.86402	0.000111535	0.00375941
ABHD14A	137.971	-1.23978	0.32122	-3.8596	0.000113572	0.00382203
WTAPP1	291.209	4.48073	1.16202	3.856	0.000115258	0.00387271
ENSG00000260337	13.2698	-2.99854	0.777743	-3.85543	0.000115526	0.00387562
SLC16A9	124.972	-1.8611	0.482854	-3.85438	0.000116024	0.00388625
GJA1	273.856	1.69907	0.440906	3.8536	0.000116395	0.00389259
NKILA	32.7941	2.09067	0.542895	3.85096	0.000117656	0.00392865
DNAJB5	30.5393	2.35041	0.610659	3.84897	0.000118615	0.00395452
SLC6A7	108.285	-1.60299	0.416566	-3.84811	0.000119035	0.00395495
LOC100506497	5.39695	-4.17078	1.08379	-3.84832	0.000118933	0.00395495
ABLIM1	1606.69	-1.07141	0.278447	-3.8478	0.000119182	0.00395495
CEACAM6	7249.78	1.80122	0.468271	3.84654	0.000119797	0.00396921
KLF2	119.381	1.59613	0.415108	3.8451	0.000120502	0.00398644
KIRREL1	161.557	2.24621	0.584362	3.84386	0.000121116	0.00400055
PADI2	553.686	-2.29426	0.598039	-3.8363	0.000124902	0.00411928
POSTN	1869.92	3.42906	0.894046	3.83544	0.000125342	0.00412743
PLAUR	369.698	1.5494	0.404147	3.83377	0.000126195	0.00414914
CACNA1B	4.83215	-5.11955	1.33609	-3.83175	0.000127236	0.00417698
ENSG00000270179	16.5073	-2.42599	0.633211	-3.83125	0.000127493	0.00417902
PTPRN	11.5351	3.92213	1.02421	3.82942	0.000128444	0.00419734
CCDC8	22.7075	2.66244	0.695228	3.8296	0.000128354	0.00419734
JPH2	32.3025	2.61352	0.68322	3.8253	0.000130613	0.00426173
CRABP2	15.2952	2.81454	0.736215	3.82299	0.000131842	0.00429213
ALDH1A1	660.585	-2.41095	0.630678	-3.8228	0.000131945	0.00429213
ENSG00000254933	29.6601	3.62098	0.947445	3.82184	0.000132458	0.00430229
LZTS1	28.3064	3.061	0.801038	3.82129	0.000132757	0.00430545
C7	41.2058	3.37583	0.88378	3.81977	0.000133578	0.00432554
SGIP1	69.6946	2.70845	0.709428	3.8178	0.000134647	0.0043536
ASRGL1	238.687	-2.04226	0.535413	-3.81437	0.000136532	0.00440788
GNG11	134.297	1.41777	0.37221	3.80907	0.000139488	0.0044898
HKDC1	254.171	1.77027	0.464896	3.80789	0.000140157	0.00450456
IFIT1	94.4949	2.65836	0.698462	3.80602	0.000141221	0.00453197
FAM3D	7909.94	-2.13639	0.561933	-3.80186	0.000143612	0.00458437
RAB34	141.491	1.66227	0.437208	3.80201	0.000143526	0.00458437
ENSG00000274565	4.68149	4.55867	1.19911	3.8017	0.000143709	0.00458437
LGALS1	2137.29	1.76832	0.465083	3.80216	0.000143438	0.00458437
FBXL7	34.0568	2.3972	0.630726	3.80069	0.000144291	0.004593
SLC25A32	168.972	1.28903	0.339174	3.80049	0.000144408	0.004593
MXRA7	294.089	1.82824	0.481195	3.79937	0.000145066	0.00459346
LENG9	606.647	-2.65008	0.697423	-3.79981	0.000144808	0.00459346
TTC38	668.858	-1.38719	0.36509	-3.79959	0.000144936	0.00459346
DUSP2	78.7609	2.07301	0.545799	3.79811	0.000145803	0.00461001
ILDR2	14.9299	2.729	0.718736	3.79695	0.000146489	0.00462488
KIF26B	41.7229	3.26561	0.860166	3.79649	0.000146762	0.00462667
NPDC1	2364.54	-2.37539	0.625847	-3.79548	0.000147358	0.00463863
SMPD3	317.727	-1.03314	0.272247	-3.79488	0.000147715	0.00464306
ELOVL5	271.686	1.91102	0.50367	3.79419	0.000148125	0.00464912
ZFP36	877.626	2.30845	0.608764	3.79203	0.000149419	0.00468288
OLFM2	30.5319	3.4011	0.89747	3.78965	0.000150859	0.0047211
ENSG00000238246	4.6235	-4.45164	1.17525	-3.78782	0.000151973	0.00474905
TP53AIP1	4.87136	-4.43363	1.17101	-3.78615	0.000152998	0.00477412
PROM2	247.046	-2.64127	0.69777	-3.7853	0.000153525	0.00477664
B3GALT1	59.6387	-2.75826	0.728656	-3.7854	0.000153459	0.00477664
ENSG00000264016	12.5347	-3.39328	0.896725	-3.78408	0.000154275	0.00479304
KCNK9	6.42282	6.08394	1.60811	3.78329	0.000154769	0.00480143
LDLRAD4	236.588	-1.17758	0.311316	-3.7826	0.000155201	0.00480786
TMEM47	74.7999	1.9528	0.516397	3.78159	0.000155832	0.00482045
SMARCA1	84.9514	1.88282	0.498015	3.78064	0.000156423	0.00482484
EML1	53.3802	1.94942	0.515631	3.78064	0.000156424	0.00482484
SYTL1	535.276	-2.4869	0.658513	-3.77654	0.000159025	0.00489801
ANXA6	877.435	1.29876	0.344071	3.77469	0.000160209	0.00492034
ELFN1	10.953	2.64236	0.699968	3.77498	0.000160022	0.00492034
NPW	226.766	-4.8028	1.2726	-3.77401	0.000160646	0.00492669
ZNF267	129.81	1.2586	0.33354	3.77346	0.000160998	0.00493045
LOXL2	379.991	2.06777	0.548052	3.77295	0.00016133	0.00493357
C6orf222	195.294	1.27425	0.338104	3.76882	0.000164022	0.00500873
ENSG00000277702	3.26918	5.07605	1.34796	3.76573	0.00016606	0.00506377
CCDC71L	214.724	1.30529	0.346884	3.76291	0.000167946	0.00510073
PCSK1N	22.0415	2.34469	0.623116	3.76285	0.000167986	0.00510073
NOX4	23.4284	3.59602	0.955637	3.76295	0.000167918	0.00510073
COL3A1	10907.1	3.02105	0.803096	3.76176	0.000168724	0.00510948
CRISPLD2	184.879	1.52649	0.405797	3.76172	0.000168751	0.00510948
PRDM6	11.4138	3.33693	0.887653	3.75927	0.000170409	0.0051524
UBXN11	2449.43	-3.1286	0.833128	-3.75524	0.000173177	0.0052062
CCDC3	100.563	1.71872	0.457727	3.75491	0.000173402	0.0052062
FOXN1	11.1518	-3.73119	0.994355	-3.75237	0.000175169	0.00525188
PLN	38.6846	2.88099	0.767923	3.75166	0.000175666	0.00525942
IGFBP2	2109.05	-2.6923	0.71831	-3.7481	0.000178177	0.00532053
LMCD1	118.643	1.80815	0.482423	3.74807	0.000178203	0.00532053
VIM	2984.26	2.0003	0.533834	3.74704	0.00017893	0.0053348
LINC01234	7.22577	6.29047	1.67947	3.74551	0.00018003	0.00535271
BTBD19	42.7076	2.40921	0.643473	3.74407	0.000181062	0.00536851
HAPLN3	123.571	1.7555	0.468834	3.7444	0.000180823	0.00536851
RFX8	3.23434	4.56011	1.21845	3.74255	0.000182166	0.00539306
NEDD4L	776.214	-1.47932	0.395304	-3.74223	0.000182393	0.00539306
TNS1	361.032	2.44989	0.655507	3.73739	0.000185937	0.00546663
CNTN3	25.2599	-3.63799	0.973305	-3.73777	0.000185659	0.00546663
LOC730101	105.388	-1.67435	0.447997	-3.73741	0.000185927	0.00546663
SLC35B4	89.8445	1.0244	0.274344	3.73401	0.000188452	0.00551892
DEGS2	406.91	-2.36165	0.632684	-3.73275	0.0001894	0.00553912
EFNA1	761.038	1.1866	0.318038	3.73102	0.000190709	0.00556981
LRRC15	35.1649	3.31079	0.888987	3.72422	0.000195916	0.00569859
AFG3L2	917.852	-1.58141	0.42461	-3.72438	0.000195797	0.00569859
SNORD14E	8.60444	2.33148	0.626191	3.72328	0.000196652	0.00571222
PLXDC1	138.157	2.22023	0.596503	3.72207	0.000197593	0.0057318
DPY19L2	5.8789	3.39869	0.913291	3.72137	0.000198146	0.00574008
CLEC2B	72.9228	1.50726	0.405475	3.71728	0.000201377	0.00582579
MAP1A	57.2763	1.97723	0.532015	3.71649	0.000202011	0.00583627
COL22A1	10.0857	4.19166	1.12986	3.70989	0.000207349	0.00598242
KLK1	966.165	-2.90612	0.783488	-3.70921	0.000207903	0.00599035
ENSG00000226200	29.9206	-1.62167	0.437441	-3.70717	0.000209585	0.00602821
KLK12	72.6691	-4.17655	1.12668	-3.70694	0.00020978	0.00602821
TSC22D3	415.761	1.8098	0.488439	3.70527	0.000211163	0.0060514
NOTCH3	263.764	2.5814	0.696893	3.70416	0.000212096	0.00606227
TSPAN9	196.8	1.10479	0.298616	3.69971	0.000215847	0.00616128
SLC11A1	80.6666	2.65159	0.716884	3.69877	0.000216647	0.00616767
SPRED3	7.22154	2.44077	0.66003	3.69797	0.000217329	0.0061789
NES	264.504	1.37899	0.373604	3.69106	0.000223325	0.00632421
SPI1	114.823	1.13633	0.307834	3.69138	0.000223044	0.00632421
EVC2	11.4684	2.52733	0.685131	3.68883	0.000225285	0.0063713
ENSG00000256249	8.39104	3.77731	1.02453	3.68687	0.000227032	0.00641223
SLC1A7	16.1007	3.19027	0.865579	3.68571	0.00022807	0.00643307
SLC4A3	9.12581	2.53563	0.6884	3.68337	0.000230175	0.00648391
SLC15A1	23.7033	3.01355	0.818302	3.68268	0.000230792	0.00649276
HECW1	4.99251	3.37174	0.915835	3.68161	0.000231769	0.00650318
FAM135B	6.25259	-3.68802	1.00173	-3.68164	0.000231735	0.00650318
CERCAM	222.937	2.32389	0.631628	3.67921	0.000233961	0.00655412
ENSG00000210135	186.546	-4.19337	1.14033	-3.67732	0.0002357	0.00658761
CTLA4	36.0877	1.89922	0.516755	3.67527	0.000237598	0.006632
ACTA2	2063.38	2.45827	0.668984	3.67463	0.000238197	0.00664009
FAM229A	115.15	-2.01533	0.548582	-3.6737	0.000239062	0.00665555
SPSB1	158.819	1.57176	0.427891	3.67327	0.000239463	0.00665714
RPL10L	8.01707	-3.8776	1.05571	-3.67298	0.00023974	0.00665714
GLIS2	58.6778	2.16889	0.590833	3.6709	0.000241697	0.00670279
RSAD2	60.4159	2.20683	0.601234	3.6705	0.000242075	0.0067046
C11orf95	135.506	1.40863	0.383905	3.66922	0.000243289	0.00672952
FBXO41	114.662	1.19796	0.326704	3.66682	0.00024559	0.00676698
ANGPT2	52.4934	2.06153	0.562181	3.66702	0.000245396	0.00676698
WASF1	20.3254	1.64471	0.448627	3.66609	0.000246285	0.00677743
NFE2L3	557.079	1.49545	0.408176	3.66375	0.00024855	0.00683099
SEC31B	143.703	-1.26071	0.344267	-3.66201	0.00025024	0.00686863
SOCS1	48.0765	1.5872	0.433549	3.66095	0.000251284	0.00688846
ENSG00000258311	14.3492	-1.62501	0.444304	-3.65742	0.000254765	0.00696471
IFT52	186.347	1.04062	0.284543	3.65715	0.00025504	0.00696471
ENSG00000211896	15870.5	3.14464	0.860449	3.65464	0.00025754	0.00701511
RGMA	24.5136	2.79955	0.767085	3.64959	0.000262659	0.00714545
ZNF552	99.7366	-1.18393	0.324568	-3.64771	0.000264592	0.00717983
PDGFB	64.7134	2.41243	0.661422	3.64734	0.00026497	0.00718098
FAM20A	26.6255	2.55916	0.702262	3.64417	0.000268258	0.0072609
SERPINH1	1549.61	1.23685	0.339458	3.64361	0.000268844	0.00726761
AMOTL1	88.9235	2.17782	0.598337	3.63979	0.000272858	0.00734832
ENSG00000261208	11.9122	-4.07844	1.1205	-3.63983	0.000272822	0.00734832
NGFR	9.57907	3.78887	1.04092	3.63992	0.000272726	0.00734832
GULP1	53.1127	2.39817	0.65926	3.63767	0.000275116	0.00739984
SHROOM1	651.892	-1.37068	0.376998	-3.63577	0.000277153	0.00744527
PDE1A	16.275	2.81998	0.775974	3.63412	0.000278932	0.00748145
LSAMP	76.5548	2.41214	0.663792	3.63387	0.000279197	0.00748145
CKMT2	70.6805	3.92029	1.07905	3.6331	0.000280041	0.00749381
C10orf82	19.2234	-2.90159	0.79872	-3.6328	0.000280358	0.00749381
TYROBP	221.635	1.26137	0.347339	3.63152	0.000281758	0.00752185
SYNPR	8.85199	6.6364	1.82771	3.63098	0.000282343	0.0075281
KCTD6	64.0588	1.20245	0.331276	3.62976	0.000283689	0.00755459
MAFG	283.582	1.09914	0.302977	3.62782	0.000285829	0.00760213
ENSG00000227953	27.4896	-2.46785	0.680529	-3.62637	0.000287431	0.00761639
GLRB	10.3184	2.69395	0.742819	3.62666	0.00028711	0.00761639
SARDH	12.521	1.77813	0.490329	3.6264	0.000287397	0.00761639
HSPB7	22.3755	2.78605	0.76916	3.6222	0.000292104	0.00770586
LOC100507053	22.7486	-1.63126	0.450404	-3.62176	0.000292605	0.00770586
ARMH4	13.3757	2.33803	0.645337	3.62296	0.00029125	0.00770586
APOBR	1346.51	-1.77087	0.488913	-3.62206	0.000292264	0.00770586
FOLH1	14.081	2.46999	0.682052	3.62141	0.000292996	0.0077067
BCL2L15	502.239	-1.40353	0.387647	-3.62065	0.000293865	0.00772007
ACOT11	412.605	-1.51892	0.419588	-3.62003	0.000294563	0.00772895
KCNMA1	194.337	-2.12834	0.588558	-3.61619	0.000298968	0.00783494
TPST1	47.0625	2.09275	0.57978	3.60955	0.000306723	0.00802836
EPHX2	395.202	-1.58853	0.440226	-3.60843	0.000308051	0.00805241
CCL3	47.3159	2.4012	0.665494	3.60815	0.000308393	0.00805241
IL2RA	38.7256	1.98434	0.550075	3.6074	0.000309278	0.00806025
ADAMTS14	107.832	1.89504	0.525341	3.60726	0.000309446	0.00806025
LINC01659	8.75539	-4.59122	1.27298	-3.60666	0.000310165	0.00806919
BLNK	174.168	-1.24382	0.344924	-3.60608	0.000310856	0.00807736
HCAR3	9.64034	3.51079	0.974235	3.60364	0.000313795	0.00814386
PLXNA4	11.7771	2.51123	0.697428	3.6007	0.000317362	0.00821484
C10orf55	115.822	3.67826	1.02167	3.60023	0.000317933	0.00821484
ENSG00000236662	112.543	-2.99566	0.832086	-3.60018	0.000317995	0.00821484
SRCIN1	43.5966	1.45014	0.402802	3.60013	0.000318063	0.00821484
GAREM1	95.0613	-1.08553	0.301592	-3.59933	0.000319038	0.0082301
ENSG00000260252	33.7184	-2.80141	0.778741	-3.59735	0.000321471	0.00828289
COL27A1	203.539	1.80523	0.501937	3.59652	0.000322506	0.00829959
UGGT2	178.592	1.24412	0.346038	3.59532	0.000323991	0.00832782
PFKFB3	281.389	1.83108	0.509425	3.59441	0.000325131	0.0083471
STON1	37.947	1.66127	0.46236	3.59302	0.000326863	0.00835418
ENSG00000260877	12.7467	3.63599	1.01198	3.59294	0.000326965	0.00835418
UBTD1	41.583	1.95215	0.543268	3.59335	0.000326449	0.00835418
MN1	17.3061	2.78323	0.774508	3.59354	0.000326214	0.00835418
APBA2	43.6128	1.63365	0.454815	3.59191	0.000328263	0.00837042
FBLN1	484.992	1.9262	0.536327	3.59147	0.000328819	0.0083716
LDLR	408.885	1.32946	0.370318	3.59005	0.000330618	0.00840742
GEM	165.57	2.87111	0.799813	3.58972	0.000331027	0.00840785
ACADSB	168.924	-1.38783	0.386655	-3.58931	0.000331548	0.00841112
ADAMTS16	4.6056	5.70766	1.591	3.58748	0.000333893	0.00843776
BCL2	105.926	-1.12824	0.314514	-3.58726	0.000334173	0.00843776
TSHZ2	36.8486	2.16283	0.602785	3.58807	0.000333138	0.00843776
MARCO	15.8298	4.75088	1.32577	3.58349	0.000339028	0.00853104
CPT1C	18.2934	2.74841	0.766955	3.58353	0.000338982	0.00853104
ENSG00000260244	54.9583	3.37058	0.940782	3.58274	0.000340007	0.00853481
DCN	1464.19	2.55032	0.711828	3.58277	0.000339967	0.00853481
SHISA4	34.3544	2.26127	0.631832	3.57892	0.000345021	0.00865055
TSSK3	43.8751	-1.65566	0.462698	-3.57828	0.000345861	0.00866147
PCDH7	49.2768	2.55611	0.714708	3.57643	0.000348312	0.00870252
TRIM36	57.8534	-1.0292	0.287754	-3.57666	0.000348011	0.00870252
NR2F1	59.1996	2.38995	0.66861	3.57451	0.000350887	0.00875666
ADAM19	211.422	1.98896	0.55648	3.57419	0.000351315	0.00875713
HS3ST3A1	10.6587	3.41599	0.956933	3.56973	0.000357353	0.00888699
GCNT4	24.3908	-1.9272	0.540181	-3.5677	0.000360133	0.00893537
ITIH5	130.19	1.64577	0.461277	3.56786	0.000359915	0.00893537
MEG9	3.03715	4.50607	1.26427	3.56417	0.000365007	0.00904584
HNF1B	174.196	-1.01756	0.285534	-3.56371	0.000365649	0.0090513
TRIM7	101.93	-2.65364	0.744937	-3.56224	0.000367707	0.00909173
SIX4	5.14426	4.63932	1.30353	3.55904	0.000372209	0.00919245
CDC42BPG	325.655	-1.09423	0.307481	-3.55869	0.000372713	0.00919431
AKR7L	57.393	-1.24703	0.350632	-3.55651	0.000375807	0.0092545
BMERB1	59.1428	1.56192	0.43919	3.55637	0.000376017	0.0092545
SMIM33	37.0668	-2.87327	0.808252	-3.55492	0.000378097	0.00929502
SMIM14	558.279	-1.24391	0.349945	-3.55459	0.00037857	0.009296
WNT3	18.6676	2.02764	0.570567	3.55373	0.000379813	0.00931584
CEBPD	443.743	1.14387	0.321955	3.55289	0.000381021	0.00933481
KIAA1522	1139.63	-1.10552	0.311278	-3.55154	0.000382988	0.00937227
ZNF667	5.61152	3.30119	0.930404	3.54813	0.000387984	0.00948371
LINC00923	8.03416	-3.13019	0.882464	-3.54711	0.000389489	0.00950966
ZFHX4	7.98233	5.90405	1.66547	3.54497	0.000392664	0.00957626
RARB	21.7257	2.22372	0.627428	3.54418	0.00039384	0.0095772
PLA2G7	67.0253	1.53716	0.43373	3.54404	0.000394042	0.0095772
C12orf60	187.799	3.06868	0.865749	3.54453	0.000393311	0.0095772
CCDC25	265.547	-1.0077	0.284378	-3.54354	0.000394795	0.00958462
PTGES	65.9895	1.98357	0.560109	3.5414	0.000398012	0.00964088
BCO1	24.5231	-2.37627	0.670974	-3.54153	0.000397813	0.00964088
FOXF1	142.554	1.64598	0.464962	3.54004	0.000400073	0.00967652
TNFSF4	30.9668	3.49394	0.987774	3.53718	0.000404417	0.00973005
ENSG00000242575	5.965	5.47124	1.54648	3.53787	0.000403362	0.00973005
TMPRSS3	86.5017	2.11564	0.598097	3.53728	0.000404266	0.00973005
MSR1	97.6361	2.75061	0.7778	3.5364	0.000405624	0.00974816
ADAMTS6	22.8339	3.45169	0.976565	3.53452	0.000408513	0.00979564
ENSG00000279427	22.8734	3.15295	0.892037	3.53455	0.000408469	0.00979564
EPN3	243.647	-2.22453	0.629951	-3.53128	0.000413559	0.00990556
MAP6	5.44315	2.56128	0.725426	3.53073	0.000414419	0.00991507
EFR3B	22.4296	-2.19072	0.620687	-3.52951	0.000416327	0.00994961
STPG4	8.01679	4.46737	1.26589	3.52904	0.000417065	0.00995614
AXL	153.422	1.57684	0.446996	3.52764	0.000419288	0.00998698
