# Supplementary material for: Molecular characterization of colorectal adenoma and colorectal cancer via integrated genomic transcriptomic analysis
Source: Front Oncol. 2023 Jul 21;13:1067849. doi: 10.3389/fonc.2023.1067849 (PMC10401844; doi:10.3389/fonc.2023.1067849)
Supplement: Supplementary file 8 [file Table_7.xlsx]

## Sheet: Sheet1
Genes covered by the 519-gene panel.
ABL1
AKT1
AKT2
AKT3
ALK
APC
AR
ARAF
ARID1A
ASXL1
ATM
ATRX
AURKA
B2M
BAP1
BCL2L11
BCOR
BRAF
BRCA1
BRCA2
BRD4
BTK
CASP8
CBL
CCND3
CCNE1
CD274
CDH1
CDK12
CDK4
CDK6
CDKN1A
CDKN1B
CDKN2A
CDKN2B
CHEK1
CIC
CREBBP
CSF1R
CSF3R
CTLA4
CTNNB1
DDR2
DNMT1
DNMT3A
EGFR
ERBB2
ERBB3
ERBB4
ERRFI1
ESR1
ETV1
ETV6
EWSR1
EZH2
FANCA
FANCC
FBXW7
FGF3
FGFR1
FGFR2
FGFR3
FGFR4
FLT3
GATA1
GATA2
GNA11
GNAQ
GNAS
HGF
HRAS
IDH1
IDH2
IGF1R
IGF2
IKZF1
JAK1
JAK2
JAK3
JUN
KDM6A
KDR
KIT
MLL
KRAS
LYN
MAP2K1
MAP2K2
MAPK1
MDM2
MDM4
MET
MITF
MLH1
MPL
MSH2
MSH6
MTOR
MYC
MYCN
MYD88
NBN
NF1
NF2
NOTCH1
NPM1
NRAS
NRG1
NTRK1
NTRK2
NTRK3
PALB2
PDGFRA
PDGFRB
PIK3CA
PIK3R1
PIK3R2
PMS2
POLD1
POLE
PSMD4
PTCH1
PTEN
PTPN11
PTPRD
PTPRT
RAC1
RAD50
RAF1
RB1
RET
RICTOR
RIT1
ROS1
RUNX1
SF3B1
SMAD4
SMARCA4
SMARCB1
SMO
SRC
STAG2
STK11
SUFU
SYK
TERT
TET2
TOP1
TSC1
TSC2
VHL
WT1
YAP1
MSH3
ATR
AXIN1
CARD11
CD79B
FOXL2
GRIN2A
HLA-A
KEAP1
MLL2
MED12
NOTCH2
PAX5
PBRM1
PRDM1
PRKDC
RNF43
SETD2
SLIT2
SPEN
SPTA1
STAT3
TGFBR2
TNFAIP3
TP53
TSHR
FAT1
H3F3A
MGA
MYOD1
PPP6C
RHOA
SFRS2
TRAF7
ZFHX3
PMS1
AXIN2
BARD1
BMPR1A
BRIP1
BUB1
CHEK2
ELAC2
EPCAM
EXT1
EXT2
FH
FLCN
HOXB13
KIF1B
MLH3
MRE11A
MSR1
MUTYH
PRSS1
RAD51C
RAD51L3
RNASEL
SDHA
SDHAF2
SDHB
SDHC
SDHD
SPINK1
SPOP
DNM2
KCNJ5
CALR
CEBPA
CXCR4
LRP1B
PGR
VEGFA
MLL3
MLL4
MUC16
RYR2
SYNE1
TTN
C8orf34
CDA
CBR3
CYP19A1
CYP1B1
CYP2C19
CYP2C8
CYP2C9
CYP2D6
CYP3A4
DHFR
DPYD
DYNC2H1
ERCC1
ERCC2
GSTP1
ABCB1
MTHFR
NQO1
RRM1
SLC28A3
SLIT1
SOD2
TYMS
UGT1A1
UGT1A9
UMPS
XPC
XRCC1
AIP
BLM
CDC73
CDKN1C
FANCM
HSD17B3
HSD3B2
MAX
MEN1
MMP2
SRD5A2
TMEM127
TP63
ANKRD11
ARID2
ARID5B
ASXL2
AURKB
AXL
BBC3
BCL10
BCL2
BCL2L1
BCL6
BCORL1
BIRC3
CBFB
CCND2
CD276
CD79A
CDK8
CDKN2C
CENPA
CRKL
CRLF2
CTCF
CUL3
DAXX
DCUN1D1
DICER1
DIS3
DNAJB1
DNMT3B
DOT1L
E2F3
EED
EGFL7
EIF1AX
EIF4A2
EIF4E
EP300
EPHA3
EPHA5
EPHA7
EPHB1
ERCC3
ERCC4
ERCC5
ERG
FAM175A
FAM46C
FAS
FGF19
FGF4
FLT1
FLT4
FOXA1
FOXO1
FOXP1
FUBP1
FYN
GATA3
GLI1
GPS2
GREM1
GSK3B
H3F3B
H3F3C
HIST1H1C
HIST1H2BD
HIST1H3A
HIST1H3B
HIST1H3C
HIST1H3D
HIST1H3E
HIST1H3F
HIST1H3G
HIST1H3H
HIST1H3I
HIST1H3J
HIST2H3D
HIST3H3
HNF1A
ICOSLG
ID3
IFNGR1
IGF1
IKBKE
IL10
IL7R
INHA
INHBA
INPP4A
INPP4B
INSR
IRF4
IRS1
IRS2
KDM5A
KDM5C
KLF4
LATS1
LATS2
LMO1
MALT1
MAP2K4
MAP3K1
MAP3K13
MAP3K14
MAPK3
MCL1
MDC1
MEF2B
MST1
MST1R
NCOA3
NCOR1
NEGR1
NFE2L2
NFKBIA
NKX2-1
NKX3-1
NOTCH3
NOTCH4
NSD1
NUP93
PAK1
PAK7
PARK2
PARP1
PDCD1
PDCD1LG2
PDPK1
PHOX2B
PIK3C2B
PIK3C2G
PIK3C3
PIK3CB
PIK3CD
PIK3CG
PIK3R3
PIM1
PLCG2
PLK2
PMAIP1
PNRC1
PPM1D
PPP2R1A
PRKAR1A
PTPRS
RAB35
RAD21
RAD51
RAD52
RAD54L
RARA
RASA1
RBM10
RECQL4
REL
RFWD2
RHEB
RPS6KA4
RPS6KB2
RPTOR
RYBP
SH2B3
SH2D1A
SHQ1
SMAD2
SMAD3
SMARCD1
SOCS1
SOX17
SOX2
SOX9
STAT5A
STAT5B
STK40
SUZ12
TBX3
TCEB1
TCF3
TCF7L2
TET1
TGFBR1
TMPRSS2
TNFRSF14
U2AF1
VTCN1
XIAP
XRCC2
YES1
ZRSR2
ABL2
ACVR1B
FAM123B
ARFRP1
ARID1B
BCL2L2
BTG1
CHD2
CHD4
CTNNA1
CYLD
FANCD2
FANCE
FANCF
FANCG
FANCL
FGF10
FGF14
FGF23
FGF6
FRS2
GABRA6
GATA4
GATA6
C17orf39
GNA13
GPR124
GRM3
HSD3B1
IRF2
MYST3
KEL
KLHL6
LZTR1
MAGI2
MYCL1
PAK3
PDK1
PREX2
PRKCI
PRSS8
QKI
RANBP2
RUNX1T1
SNCAIP
SOX10
TAF1
TOP2A
WISP3
ZBTB2
ZNF217
ZNF703
ETV4
ETV5
